# Supplementary material for: Velocity bias in intrusive gas-liquid flow measurements
Source: Nat Commun. 2021 Jul 5;12:4123. doi: 10.1038/s41467-021-24231-4 (PMC8257743; doi:10.1038/s41467-021-24231-4)
Supplement: Supplementary file 4 — Supplementary Dataset 1 [file 41467_2021_24231_MOESM4_ESM.xlsx]

## Sheet: Fig2_air-water_properties
subplot a							subplot b																subplot c
R=0.9*106 (-)		R=1.3*106 (-)		R=1.6*106 (-)			R=0.9*106 (-)					R=1.3*106 (-)					R=1.6*106 (-)						A	B	C
y-axis	x-axis	y-axis	x-axis	y-axis	x-axis		y-axis	y-axis	y-axis	y-axis	x-axis	y-axis	y-axis	y-axis	y-axis	x-axis	y-axis	y-axis	y-axis	y-axis	x-axis		x-axis	x-axis	x-axis
C (-)	y+ (-)	C (-)	y+ (-)	C (-)	y+ (-)		dmean (m)	dmedian (m)	dQ1 (m)	dQ3 (m)	y+ (-)	dmean (m)	dmedian (m)	dQ1 (m)	dQ3 (m)	y+ (-)	dmean (m)	dmedian (m)	dQ1 (m)	dQ3 (m)	y+ (-)		d (m)	d (m)	d (m)
0.000787492	1098.55	0.00588415	1470.46	0.0140238	1765.82		0.00131252	0.00131433	0.00114582	0.00148365	1098.55	0.00104966	0.000991323	0.000874045	0.00118483	1470.46	0.000973207	0.000946139	0.000807373	0.0010975	1765.82		0.000729157	0.00108947	0.00226349
0.00104397	1464.74	0.00721597	1960.61	0.0154001	2354.43		0.00125213	0.00123775	0.00103554	0.00144634	1464.74	0.00112472	0.00110878	0.000939613	0.00126908	1960.61	0.00107222	0.00103034	0.000886325	0.00123163	2354.43		0.0011545	0.0015158	0.00196397
0.00145887	2197.11	0.00941697	2940.91	0.0204168	3531.64		0.0013956	0.00136416	0.00120614	0.00157886	2197.11	0.00122594	0.00118507	0.00104586	0.00137983	2940.91	0.00116342	0.00111993	0.000959144	0.00130724	3531.64		0.00101467	0.00194537	0.00208027
0.00173857	2929.47	0.0111328	3921.22	0.0242086	4708.86		0.00145457	0.00142716	0.00121403	0.00167479	2929.47	0.0013214	0.00128924	0.00110794	0.00149802	3921.22	0.00126332	0.00123145	0.00104799	0.00142649	4708.86		0.00100213	0.002557	0.00297364
0.00208324	3661.84	0.0126097	4901.52	0.0280436	5886.07		0.00158454	0.0015909	0.00132336	0.00183028	3661.84	0.00134105	0.00130365	0.00113555	0.00152038	4901.52	0.00135114	0.00131113	0.00113961	0.00152687	5886.07		0.00113466	0.00181409	0.0021386
0.00234283	4394.21	0.0142521	5881.83	0.0303457	7063.29		0.00161415	0.00157337	0.00133242	0.00187953	4394.21	0.00142716	0.00140149	0.00120101	0.00160789	5881.83	0.00140243	0.00137333	0.00119285	0.00156892	7063.29		0.00196417	0.00107446	0.00163075
0.00245904	5126.58	0.0158401	6862.13	0.0328934	8240.5		0.00166103	0.00166456	0.00141492	0.00186032	5126.58	0.00149269	0.0014585	0.00127128	0.00168595	6862.13	0.00144764	0.00140565	0.00121033	0.00163042	8240.5		0.00100077	0.0013429	0.00136587
0.00275394	5858.95	0.0168824	7842.43	0.035659	9417.71		0.00168079	0.0016646	0.00137765	0.00195061	5858.95	0.00152309	0.0014903	0.00128861	0.00171198	7842.43	0.00149752	0.00146501	0.00126301	0.00168224	9417.71		0.00157316	0.00200094	0.00240791
0.00329045	7323.69	0.0194165	9803.04	0.0399564	11772.1		0.00174226	0.00170104	0.00144418	0.00196272	7323.69	0.00163661	0.0015956	0.00138967	0.00185116	9803.04	0.00157913	0.0015408	0.00132126	0.00177911	11772.1		0.00111298	0.00139878	0.00220056
0.00402767	8788.42	0.0221519	11763.7	0.0450262	14126.6		0.00183584	0.00180198	0.00152212	0.00212048	8788.42	0.00166964	0.00163076	0.00141341	0.00190217	11763.7	0.00162031	0.00157725	0.00136659	0.00182503	14126.6		0.000878194	0.00138178	0.00317965
0.00452897	10253.2	0.0249815	13724.3	0.050109	16481		0.00191232	0.00186614	0.00160766	0.00217665	10253.2	0.00175527	0.00171557	0.00147602	0.00198126	13724.3	0.0017081	0.00166795	0.00143472	0.00192814	16481		0.000917679	0.00146702	0.00226934
0.00553159	12206.1	0.029673	16338.4	0.0575892	19620.2		0.00199038	0.00191697	0.00164081	0.00230528	12206.1	0.00183473	0.00178852	0.00153196	0.00207149	16338.4	0.00179013	0.00173817	0.00149196	0.00202788	19620.2		0.000768065	0.00145366	0.00199285
0.00716207	14647.4	0.0357542	19606.1	0.0686583	23544.3		0.00210826	0.00205792	0.0017721	0.0024153	14647.4	0.00190223	0.00184977	0.00158523	0.002168	19606.1	0.00189039	0.00182675	0.00155363	0.00214135	23544.3		0.00112494	0.00163597	0.0021957
0.00983364	17088.6	0.0443126	22873.8	0.0819352	27468.3		0.00225258	0.0021895	0.00185489	0.00258457	17088.6	0.00203931	0.0019804	0.00168183	0.00233052	22873.8	0.00202346	0.00195239	0.0016554	0.00230411	27468.3		0.000586203	0.00172784	0.00242239
0.0134485	19529.8	0.0554821	26141.4	0.0943444	31392.4		0.00239226	0.00233322	0.00197165	0.00274098	19529.8	0.00218152	0.00210951	0.00177652	0.00250901	26141.4	0.00209352	0.00201439	0.00169751	0.00239089	31392.4		0.0014393	0.00113795	0.00266899
0.0181904	21971.1	0.0696517	29409.1	0.113499	35316.4		0.00250932	0.00244886	0.00205291	0.00289237	21971.1	0.00231905	0.00224112	0.00189267	0.00266513	29409.1	0.00222772	0.00214008	0.0018046	0.00254726	35316.4		0.000952048	0.00216404	0.00226308
0.0264302	24412.3	0.0865766	32676.8	0.136369	39240.5		0.00269228	0.00261789	0.00220999	0.00310522	24412.3	0.0024574	0.00235921	0.0019765	0.00282831	32676.8	0.00238065	0.00228088	0.00191741	0.00272097	39240.5		0.000686975	0.00258465	0.0037256
0.0401719	26853.5	0.111903	35944.5	0.163209	43164.5		0.00288425	0.00277612	0.0023029	0.00330533	26853.5	0.00265297	0.00253797	0.00212967	0.00303558	35944.5	0.00253579	0.00242069	0.00201348	0.00291841	43164.5		0.00128438	0.00123226	0.00213624
0.0719964	29294.7	0.142763	39212.2	0.19532	47088.6		0.00341356	0.0030744	0.00252659	0.00381904	29294.7	0.002872	0.00271538	0.00225871	0.00330236	39212.2	0.00273126	0.0025894	0.00214972	0.00314039	47088.6		0.00119581	0.00135417	0.00303262
0.161416	31736	0.187704	42479.9	0.231542	51012.6		0.0049599	0.00386774	0.00296361	0.00540794	31736	0.00317828	0.00296929	0.00243714	0.00364584	42479.9	0.00294162	0.00276002	0.00227486	0.00338456	51012.6		0.00106386	0.0016742	0.0020412
0.357104	34177.2	0.252948	45747.5	0.275775	54936.7																		0.0012173	0.00104139	0.00151713
0.643404	36618.4	0.346675	49015.2	0.333499	58860.7																		0.000798712	0.00117651	0.00208385
0.868078	39059.7	0.478371	52282.9	0.405198	62784.8																		0.00110558	0.00143108	0.00332339
0.965661	41500.9	0.631928	55550.6	0.490377	66708.8																		0.00119164	0.00181931	0.00250906
		0.780002	58818.3	0.598161	70632.9																		0.00123158	0.0015158	0.00217437
		0.892473	62085.9	0.704507	74556.9																		0.00109982	0.00158085	0.00215606
		0.953283	65353.6	0.810829	78481																		0.00217415	0.0010606	0.00265526
				0.890255	82405																		0.000902369	0.00152816	0.00214302
				0.94412	86329																		0.00115523	0.00191487	0.00167211
				0.974386	90253.1																		0.0012137	0.0014877	0.00259961
				0.98875	94177.1																		0.000890607	0.00142157	0.00247001
																							0.000936833	0.00185352	0.00204621
																							0.00154418	0.00130577	0.00250529
																							0.00154788	0.000974259	0.00300337
																							0.0012035	0.00116238	0.00217275
																							0.00111993	0.0011148	0.00172805
																							0.00103969	0.00171674	0.002656
																							0.00116838	0.00107651	0.00172805
																							0.000989569	0.00138976	0.00213787
																							0.00123351	0.00137168	0.00216549
																							0.00133903	0.00125652	0.00174689
																							0.0010893	0.00171245	0.00382014
																							0.000862787	0.00164122	0.00248648
																							0.00127931	0.00155394	0.00229165
																							0.0010667	0.0024691	0.00159431
																							0.000845479	0.00119327	0.00306936
																							0.00144906	0.00166098	0.0015064
																							0.000884383	0.00127016	0.00182101
																							0.00100128	0.0014534	0.00166448
																							0.00135313	0.00206054	0.00236799
																							0.00120892	0.00150353	0.00192319
																							0.000840558	0.00164447	0.00223527
																							0.00111025	0.00163956	0.00298505
																							0.00162523	0.00162599	0.00211156
																							0.00101523	0.00115409	0.00171963
																							0.00130744	0.00123576	0.00209377
																							0.00113987	0.00207677	0.00369873
																							0.00114371	0.00115947	0.00251775
																							0.00141781	0.00146414	0.00298623
																							0.00130503	0.00160728	0.0029565
																							0.0013167	0.00175225	0.00292101
																							0.000751571	0.00175585	0.00324371
																							0.00152407	0.00206864	0.00247033
																							0.000607049	0.0013043	0.0027125
																							0.00160204	0.00150902	0.00183018
																							0.000731815	0.00122452	0.00205336
																							0.00130604	0.000789016	0.00262876
																							0.00224683	0.00130026	0.00161431
																							0.00149732	0.00167819	0.00291295
																							0.000929047	0.00205403	0.00282055
																							0.000858422	0.00110182	0.00154048
																							0.000955482	0.001266	0.00182401
																							0.00100642	0.00208057	0.00157368
																							0.00102584	0.00181303	0.00241571
																							0.000883828	0.00118095	0.00256441
																							0.00117761	0.0019706	0.00309486
																							0.000886204	0.00193995	0.00203928
																							0.00137059	0.00134968	0.00343196
																							0.00122113	0.00142461	0.00193345
																							0.00114279	0.0017174	0.00257878
																							0.00123884	0.00182864	0.00179515
																							0.00129934	0.00128441	0.00294444
																							0.00135828	0.00166947	0.00272825
																							0.00096319	0.00131244	0.00198678
																							0.00171598	0.0015669	0.0025743
																							0.000981006	0.0020332	0.00209209
																							0.000854081	0.00178031	0.00301678
																							0.00105817	0.00129137	0.00249477
																							0.000829031	0.00205381	0.0029297
																							0.000800322	0.00200998	0.002919
																							0.00082417	0.00181235	0.00212738
																							0.000968461	0.00166615	0.00220549
																							0.00157782	0.0015039	0.00261893
																							0.00103426	0.00223034	0.00207339
																							0.000927246	0.00156464	0.0021978
																							0.00142516	0.00117026	0.00220466
																							0.00125618	0.00221694	0.00357173
																							0.000825144	0.00149583	0.00272585
																							0.00082224	0.001598	0.0021007
																							0.00100712	0.00129382	0.00274351
																							0.000867975	0.00133359	0.00165473
																							0.00167566	0.0014658	0.00196897
																							0.000984513	0.00155307	0.00388185
																							0.00148863	0.00114486	0.0026366
																							0.00130541	0.00146763	0.00201629
																							0.00123399	0.00146383	0.00294984
																							0.00163141	0.00124637	0.00162324
																							0.00116769	0.000967244	0.00207058
																							0.00101302	0.00147447	0.00293767
																							0.00108743	0.00161681	0.00196133
																							0.000924472	0.00133758	0.00262748
																							0.000923116	0.00134609	0.00317235
																							0.00102639	0.00139472	0.00254371
																							0.00113007	0.00135133	0.00150424
																							0.00109721	0.00161634	0.00279502
																							0.000987338	0.00183243	0.00286942
																							0.000876338	0.00172486	0.00172108
																							0.00164655	0.0014415	0.00266217
																							0.00137529	0.00131319	0.0012993
																							0.00104223	0.00140069	0.00202153
																							0.00141468	0.00105115	0.00200219
																							0.00114542	0.00175125	0.00186751
																							0.00100287	0.00146645	0.00187615
																							0.000910252	0.00155872	0.00134056
																							0.00108793	0.00145354	0.00255511
																							0.000985511	0.00126714	0.00200996
																							0.0017177	0.00091971	0.00226991
																							0.00108791	0.00171463	0.0020711
																							0.00099263	0.00141883	0.00375106
																							0.000900535	0.00172637	0.00290861
																							0.00119278	0.00161349	0.00208368
																							0.00175176	0.00135667	0.0019178
																							0.000876848	0.00132557	0.00214653
																							0.00126305	0.00113288	0.00235191
																							0.000794437	0.00147416	0.00326566
																							0.00111676	0.00168173	0.0023567
																							0.00158897	0.00132465	0.00303684
																							0.00162677	0.00211668	0.00306161
																							0.00106822	0.00130978	0.00200031
																							0.000749083	0.00161199	0.00180702
																							0.00101069	0.00234808	0.00337486
																							0.0014052	0.00186911	0.00258415
																							0.00153155	0.00133905	0.00279027
																							0.00155409	0.0012015	0.00222265
																							0.00081958	0.00179429	0.00164542
																							0.000989337	0.00169008	0.00197538
																							0.00134164	0.00125634	0.00250731
																							0.000910436	0.00127127	0.00314046
																							0.00108712	0.000953456	0.00249937
																							0.00103302	0.0014489	0.00141874
																							0.000820639	0.00175163	0.00204397
																							0.00148333	0.00133359	0.00335536
																							0.0014894	0.00207069	0.00175707
																							0.00113271	0.00173011	0.00244755
																							0.000725917	0.00220512	0.00107055
																							0.000773857	0.00143645	0.0020543
																							0.00118274	0.00154924	0.00179506
																							0.00101185	0.00169148	0.00170588
																							0.00105363	0.000879347	0.00205937
																							0.000877851	0.00139629	0.00203543
																							0.00108185	0.00116856	0.00342033
																							0.000713264	0.00123777	0.00234285
																							0.00109908	0.00153938	0.00220948
																							0.000796067	0.00180616	0.00348609
																							0.00111536	0.00138331	0.00249634
																							0.00126413	0.00145838	0.00208641
																							0.0014441	0.00112877	0.00203408
																							0.000919482	0.00106192	0.00233952
																							0.00168756	0.00116431	0.00269351
																							0.00103461	0.00152078	0.00351197
																							0.00126859	0.00113978	0.0025675
																							0.00101584	0.00187533	0.00218163
																							0.00151218	0.00190953	0.00251038
																							0.000924011	0.00162136	0.00341536
																							0.00105755	0.00102981	0.00229072
																							0.00109399	0.00138721	0.00149126
																							0.000998238	0.00134738	0.00241777
																							0.00125958	0.00192281	0.00209495
																							0.000855381	0.00157662	0.00218127
																							0.00109937	0.0017342	0.00244866
																							0.00121194	0.00206655	0.00173129
																							0.00102424	0.0022167	0.00179459
																							0.00108787	0.00131932	0.00315831
																							0.00150579	0.00184642	0.00288965
																							0.0012906	0.00116391	0.00226408
																							0.00139688	0.00119478	0.00258206
																							0.0013555	0.00152727	0.00217536
																							0.0013439	0.001793	0.00259462
																							0.00167739	0.00136943	0.00225542
																							0.000862355	0.00140347	0.00305065
																							0.000769832	0.00165065	0.00214253
																							0.000935246	0.00146858	0.00221378
																							0.000816362	0.00151389	0.00172861
																							0.000810268	0.0014455	0.00295911
																							0.000987716	0.00138657	0.00313324
																							0.00131756	0.00114045	0.00190282
																							0.00130465	0.000955028	0.00305836
																							0.000890406	0.0012219	0.0022472
																							0.00115661	0.0019823	0.00307019
																							0.00121991	0.00113031	0.00232486
																							0.000898079	0.00184488	0.00248738
																							0.00143319	0.00202494	0.00180594
																							0.00117046	0.00165589	0.00171674
																							0.00117991	0.000939788	0.00110428
																							0.00119293	0.00207469	0.00216221
																							0.00168707	0.00174057	0.00210001
																							0.000935574	0.00125278	0.00304571
																							0.000959032	0.00102076	0.00137732
																							0.000851639	0.00135519	0.00270131
																							0.00121928	0.000801385	0.00240197
																							0.00105064	0.00147391	0.00293886
																							0.00115087	0.00153062	0.00320016
																							0.00128505	0.00115173	0.0025045
																							0.00091726	0.00179682	0.00229594
																							0.00115728	0.00142281	0.00202644
																							0.00115071	0.00139024	0.00203645
																							0.00121543	0.0021629	0.00313221
																							0.00144517	0.00169395	0.00232439
																							0.00171319	0.00117711	0.00296258
																							0.00145782	0.00129218	0.00199766
																							0.0011794	0.00126184	0.00247444
																							0.00167402	0.00178132	0.00233949
																							0.000949052	0.00164747	0.00171262
																							0.00127542	0.000784638	0.00288453
																							0.000908109	0.00157024	0.00204629
																							0.000785403	0.00171372	0.00184835
																							0.00113671	0.00120038	0.00380875
																							0.00109638	0.00112838	0.00219399
																							0.00110495	0.00134789	0.00266215
																							0.0012291	0.00232051	0.00186843
																							0.00109661	0.00106145	0.0034451
																							0.00105604	0.00154951	0.00469927
																							0.00125518	0.0017606	0.00279913
																							0.00092251	0.00180227	0.00229448
																							0.00108126	0.00143244	0.00257302
																							0.000933938	0.0016224	0.00412787
																							0.00144813	0.00158851	0.00266934
																							0.00106837	0.00171847	0.00262216
																							0.00123654	0.00146718	0.00326067
																							0.00115026	0.00132155	0.00236031
																							0.00131962	0.00141089	0.00245358
																							0.00112088	0.00210062	0.00189164
																							0.000921189	0.00145661	0.00270712
																							0.000799456	0.0016648	0.00193829
																							0.000844396	0.00113044	0.00183503
																							0.00138006	0.00156906	0.00259033
																							0.00180793	0.0014181	0.00279959
																							0.00211408	0.00189825	0.00278005
																							0.000978477	0.00149992	0.00256415
																							0.00167561	0.0017898	0.0028749
																							0.00097337	0.00139705	0.00334895
																							0.0011578	0.00141986	0.00264389
																							0.00149676	0.00183274	0.00253845
																							0.00138793	0.00144244	0.00281047
																							0.00131447	0.00127016	0.00133909
																							0.00103078	0.00103603	0.00393992
																							0.00107234	0.00120509	0.00141668
																							0.00098148	0.00169002	0.00227897
																							0.00115189	0.00128063	0.00266226
																							0.00107499	0.00154147	0.00204568
																							0.00127963	0.00153644	0.00203905
																							0.00095948	0.00130769	0.00234762
																							0.000943809	0.00139871	0.00271504
																							0.00123806	0.00112911	0.00290009
																							0.0014504	0.00152741	0.00189034
																							0.0011533	0.00107373	0.00314657
																							0.000607207	0.00140422	0.00289491
																							0.00124694	0.00114084	0.00205649
																							0.00134661	0.00165313	0.00185221
																							0.000710006	0.00165297	0.00220294
																							0.00133263	0.0010905	0.00285881
																							0.00112955	0.00182521	0.00238918
																							0.00106102	0.00127949	0.00289607
																							0.0013042	0.00152801	0.00274502
																							0.00085587	0.0010117	0.00283921
																							0.00114146	0.00153234	0.00276854
																							0.000873193	0.00153703	0.00310471
																							0.00122248	0.00161661	0.00146899
																							0.00118037	0.00156431	0.00206689
																							0.00104449	0.00119198	0.00273918
																							0.00133822	0.0013251	0.00215585
																							0.00100548	0.00166439	0.00221826
																							0.00188241	0.00202447	0.00257438
																							0.00170657	0.00148995	0.00211097
																							0.000858638	0.00184191	0.00225345
																							0.00125137	0.0012015	0.00239254
																							0.00129137	0.00142198	0.00137097
																							0.00147828	0.00132621	0.00230436
																							0.00127412	0.00139673	0.00265042
																							0.00135011	0.00180558	0.00136018
																							0.00147944	0.00106545	0.00315775
																							0.00118373	0.0016706	0.00179742
																							0.00071336	0.00172327	0.0015095
																							0.00128108	0.00106967	0.00257764
																							0.000973049	0.00151177	0.0021447
																							0.00134884	0.000950549	0.00424279
																							0.00120394	0.00155186	0.00334719
																							0.00125396	0.00111478	0.0016692
																							0.00116536	0.00161312	0.00292027
																							0.0015647	0.00169027	0.00250413
																							0.000813956	0.00118659	0.00241903
																							0.00149089	0.00138564	0.00332202
																							0.00111757	0.00112071	0.00206081
																							0.00137403	0.00147655	0.00282417
																							0.00141782	0.00140024	0.00280093
																							0.0010543	0.00122141	0.00229081
																							0.000804317	0.00146474	0.00305483
																							0.000948721	0.00139528	0.0020643
																							0.00170813	0.0012795	0.0017492
																							0.00142547	0.00191477	0.00260182
																							0.00107014	0.00212338	0.00220133
																							0.00178063	0.00176174	0.00332722
																							0.00120579	0.000746843	0.00204323
																							0.00320486	0.00161436	0.00221414
																							0.000890965	0.00178231	0.00238537
																							0.00145256	0.00175323	0.00305865
																							0.00132102	0.00200431	0.00263824
																							0.00114417	0.0013482	0.00240396
																							0.00139897	0.00124636	0.00223177
																							0.00145316	0.00114962	0.00214498
																							0.000865222	0.00154831	0.00344811
																							0.000776487	0.00174617	0.00189545
																							0.00140103	0.00224392	0.0021082
																							0.00108601	0.00130944	0.00248728
																							0.0010006	0.00154974	0.00191941
																							0.00185376	0.00162171	0.0027731
																							0.00129589	0.00190732	0.00227991
																							0.00119193	0.00147216	0.00213862
																							0.000925126	0.00137802	0.00170627
																							0.00129409	0.00183604	0.00220571
																							0.00129249	0.00175619	0.00212721
																							0.000936893	0.00140759	0.00206859
																							0.00218879	0.00124716	0.00338467
																							0.00104414	0.00188183	0.00207437
																							0.00122513	0.00154046	0.00194715
																							0.00060021	0.00135534	0.00181215
																							0.00122276	0.00132763	0.00249528
																							0.000690782	0.00109218	0.00342884
																							0.00166671	0.00138938	0.00218658
																							0.00154585	0.00119325	0.00362005
																							0.00110854	0.00139457	0.00246796
																							0.000931613	0.00158334	0.0017576
																							0.00194718	0.00159104	0.0013093
																							0.00106012	0.00151593	0.00301684
																							0.00103346	0.00153487	0.00270013
																							0.00150546	0.00112052	0.00234973
																							0.00103202	0.00191516	0.00279459
																							0.00155697	0.00129865	0.00146188
																							0.00108903	0.0012082	0.00255397
																							0.00104073	0.00104845	0.00224056
																							0.000879237	0.00134342	0.00139476
																							0.00190885	0.00108304	0.00166034
																							0.000976293	0.00143131	0.00239785
																							0.00162145	0.00168604	0.00180875
																							0.000985373	0.00118782	0.00167609
																							0.00102094	0.00157519	0.00128376
																							0.00110984	0.0013114	0.00219762
																							0.00130665	0.00108991	0.00180129
																							0.0014206	0.000971974	0.00198394
																							0.0012213	0.00171245	0.00283324
																							0.00131819	0.0024542	0.00195944
																							0.000970897	0.00121453	0.00268341
																							0.000833665	0.00111857	0.00244467
																							0.000905918	0.00165479	0.00346427
																							0.00110576	0.00140075	0.00235243
																							0.00130462	0.0016793	0.00283137
																							0.00118974	0.0014864	0.002221
																							0.000917263	0.00203582	0.00240825
																							0.00110095	0.00114091	0.00218556
																							0.00119211	0.0021101	0.00245858
																							0.00151179	0.00184789	0.00230194
																							0.00155869	0.00137355	0.00434398
																							0.000626775	0.00172374	0.00304357
																							0.000823496	0.00180657	0.00227963
																							0.00116311	0.00140303	0.0025193
																							0.00108205	0.000999544	0.00411342
																							0.000909126	0.0012389	0.00186929
																							0.0011053	0.00127178	0.00245591
																							0.001064	0.00202297	0.00270246
																							0.00123402	0.00145298	0.00231232
																							0.000663641	0.00163004	0.00229623
																							0.00118357	0.00154707	0.00211155
																							0.00158301	0.00210974	0.00261282
																							0.000772982	0.00118858	0.00272811
																							0.00114991	0.00165722	0.00239616
																							0.00122785	0.00176652	0.00231871
																							0.000629928	0.00145711	0.00180839
																							0.00143722	0.00241529	0.0016713
																							0.000909908	0.0011171	0.00247583
																							0.00114164	0.0018045	0.002821
																							0.00104577	0.00161327	0.0019351
																							0.000872341	0.0012722	0.0031454
																							0.00102422	0.00113875	0.00161195
																							0.00105956	0.0017053	0.00209907
																							0.00100275	0.00128555	0.00271372
																							0.000762669	0.000991345	0.00176582
																							0.00151409	0.00110856	0.00277165
																							0.00123473	0.00163642	0.00270669
																							0.00118408	0.00183435	0.0041753
																							0.0010362	0.00171235	0.00247448
																							0.00126312	0.00152156	0.00198692
																							0.00133009	0.00142143	0.00193981
																							0.000930182	0.0015092	0.00224095
																							0.00174939	0.00168183	0.00342094
																							0.00103785	0.00214462	0.00248925
																							0.00106607	0.00159944	0.00262381
																							0.00197636	0.000931644	0.00170208
																							0.00120234	0.00137886	0.00204662
																							0.00096413	0.00096435	0.00216685
																							0.000940228	0.00164571	0.00224922
																							0.000910158	0.00164903	0.00226754
																							0.00131346	0.00185189	0.00227442
																							0.00121287	0.00185132	0.00177217
																							0.000925479	0.00205099	0.00192646
																							0.00136485	0.000809618	0.00199443
																							0.00121924	0.00134488	0.00269836
																							0.00114962	0.00109911	0.00204016
																							0.00101666	0.0015136	0.00265166
																							0.00102606	0.00130144	0.00275555
																							0.00111236	0.00133941	0.00222689
																							0.00128446	0.00124572	0.0018968
																							0.00119143	0.00131132	0.00209231
																							0.00102843	0.00178536	0.00155207
																							0.00114487	0.00165494	0.00155634
																							0.000763204	0.00129953	0.0022026
																							0.000914983	0.00154621	0.00301414
																							0.00156106	0.00235933	0.00293314
																							0.00109112	0.00141353	0.00255079
																							0.00158825	0.00140193	0.00215756
																							0.00100986	0.00141406	0.00196371
																							0.00102427	0.00126795	0.00221839
																							0.00132196	0.00201486	0.00220246
																							0.000989397	0.00215033	0.00360629
																							0.00104519	0.000986865	0.00172512
																							0.00127913	0.00155989	0.00244298
																							0.00163284	0.00130942	0.00313198
																							0.00159663	0.00109271	0.00189007
																							0.00141375	0.001698	0.00218434
																							0.000816786	0.00153638	0.00270016
																							0.00123625	0.00129338	0.00158411
																							0.00104536	0.00165241	0.00232172
																							0.00106099	0.00174845	0.00252013
																							0.00103177	0.00164384	0.00175178
																							0.000999572	0.00155951	0.00277748
																							0.00121498	0.00131883	0.00264404
																							0.00109739	0.0018326	0.00341158
																							0.000922129	0.00165369	0.00183632
																							0.000813786	0.00102003	0.0024192
																							0.00076281	0.0016696	0.00298404
																							0.00114519	0.00144862	0.00262929
																							0.00139071	0.00162349	0.00238442
																							0.00131884	0.00159945	0.00181318
																							0.00133155	0.00199286	0.00265899
																							0.00191979	0.00107727	0.00331016
																							0.00107807	0.00168602	0.00217936
																							0.000929493	0.00133358	0.00224835
																							0.00128538	0.00108943	0.00277576
																							0.000757835	0.00132786	0.00229994
																							0.000952689	0.00129771	0.00292536
																							0.000968236	0.00183397	0.00206636
																							0.00108504	0.00097315	0.00364384
																							0.00122051	0.00109167	0.00274313
																							0.00075068	0.00150187	0.00239231
																							0.00152011	0.00119515	0.00315108
																							0.00171323	0.0010302	0.00286894
																							0.00169442	0.00186663	0.00244295
																							0.000729609	0.0016674	0.00190369
																							0.00119503	0.00189954	0.00247581
																							0.000903417	0.00130145	0.00186535
																							0.00118458	0.00148978	0.00240436
																							0.00160502	0.00150836	0.00137031
																							0.00112444	0.00151066	0.00243239
																							0.00118897	0.00186203	0.00202798
																							0.000894901	0.00136057	0.0022696
																							0.00128666	0.00135077	0.00219018
																							0.00131543	0.00169768	0.00188292
																							0.00126026	0.00181709	0.00164614
																							0.00120331	0.00175971	0.00211146
																							0.0010861	0.00110716	0.00168561
																							0.000865011	0.00126913	0.00277222
																							0.00106503	0.00156149	0.00167934
																							0.00106855	0.00121404	0.00282468
																							0.00112901	0.00101429	0.00232834
																							0.00185108	0.00138247	0.00190905
																							0.00120094	0.00151572	0.00200153
																							0.00133518	0.00136275	0.00221853
																							0.000769744	0.0015556	0.00236372
																							0.000943264	0.00122075	0.00301727
																							0.00104148	0.00103984	0.00174155
																							0.00156137	0.000997043	0.00194006
																							0.000988054	0.00136086	0.00293497
																							0.000890834	0.00182658	0.00264913
																							0.0011803	0.00135093	0.00264564
																							0.00084107	0.00168589	0.00161439
																							0.000937018	0.00148356	0.00241376
																							0.00106123	0.00103496	0.00141116
																							0.000929345	0.00151398	0.00232168
																							0.00121217	0.0014548	0.00231678
																							0.0015013	0.00183273	0.00245521
																							0.00123574	0.00128888	0.00344235
																							0.000696625	0.00145863	0.00203307
																							0.00178883	0.00179662	0.00186511
																							0.000597371	0.0018053	0.00221873
																								0.00135416	0.00281595
																								0.00171845	0.00253051
																								0.00117076	0.00221822
																								0.000775553	0.00303788
																								0.00162055	0.00308092
																								0.00167068	0.00409099
																								0.00163122	0.00370611
																								0.00108828	0.00236702
																								0.00134876	0.00314613
																								0.00159717	0.0016966
																								0.00160389	0.002
																								0.00153316	0.00157825
																								0.00106589	0.00191989
																								0.00122917	0.00187587
																								0.00165896	0.00255256
																								0.00128833	0.00273886
																								0.00108339	0.00121383
																								0.00144506	0.00243457
																								0.00139922	0.00265967
																								0.00162789	0.00360489
																								0.00164118	0.00277385
																								0.00169756	0.00257061
																								0.00120611	0.00222317
																								0.00174299	0.00181311
																								0.00128327	0.00141605
																								0.00126616	0.00289145
																								0.00135996	0.00191427
																								0.00200806	0.00224511
																								0.00131502	0.00274952
																								0.0018046	0.00173666
																								0.00110335	0.00217644
																								0.00149296	0.00326794
																								0.00142449	0.00239855
																								0.00130956	0.00189617
																								0.0013893	0.002175
																								0.00123438	0.00202413
																								0.00124385	0.00237565
																								0.00121691	0.00238471
																								0.000749187	0.00336589
																								0.00135755	0.00267927
																								0.00133867	0.00252851
																								0.00139726	0.00245692
																								0.000717862	0.00297307
																								0.00193996	0.00165329
																								0.00157429	0.00193453
																								0.00169389	0.00150386
																								0.00154865	0.00233665
																								0.00191716	0.00269726
																								0.00145348	0.00264416
																								0.00220644	0.00202975
																								0.000992334	0.00286101
																								0.00157977	0.00179945
																								0.00139031	0.00159379
																								0.00199469	0.00177808
																								0.00136107	0.00253872
																								0.00126616	0.00270827
																								0.00109105	0.00341955
																								0.0012533	0.00189918
																								0.00187231	0.00222268
																								0.00183246	0.00284741
																								0.00272513	0.00179051
																								0.00124164	0.00224142
																								0.00205804	0.00273233
																								0.00132542	0.00294933
																								0.00146573	0.00195101
																								0.00127006	0.00197113
																								0.00120555	0.00162152
																								0.00149884	0.00238225
																								0.00120596	0.00212165
																								0.000998572	0.00162083
																								0.00132559	0.00270041
																								0.00126677	0.00185352
																								0.00172816	0.00217302
																								0.0011385	0.00323032
																								0.00121355	0.00228567
																								0.00147921	0.00219075
																								0.0018343	0.00227992
																								0.00103004	0.00117778
																								0.00172768	0.00306858
																								0.00119449	0.00197696
																								0.00113241	0.00210514
																								0.00130992	0.00152343
																								0.000900246	0.00159508
																								0.00199714	0.00280932
																								0.00125625	0.0021179
																								0.00107503	0.00143853
																								0.0019022	0.00224717
																								0.00137164	0.00305159
																								0.00158038	0.00242055
																								0.00182841	0.00286705
																								0.00203285	0.00279198
																								0.00135317	0.00194797
																								0.00123457	0.00204472
																								0.00152987	0.00152477
																								0.00163357	0.00184565
																								0.00157206	0.00261826
																								0.00119005	0.00245776
																								0.00128605	0.00220204
																								0.00109913	0.0023036
																								0.00148576	0.00288808
																								0.00152321	0.00245981
																								0.00132348	0.00182811
																								0.0019515	0.00227222
																								0.00141144	0.00199872
																								0.00131312	0.00195805
																								0.00135542	0.00155067
																								0.00175504	0.00211645
																								0.00165692	0.00311289
																								0.0011643	0.00217808
																								0.00166483	0.00277528
																								0.0014531	0.00208971
																								0.00138091	0.00189563
																								0.00126794	0.0031351
																								0.00151571	0.00251931
																								0.00167739	0.00280852
																								0.00164382	0.00264239
																								0.00169556	0.0021057
																								0.00137944	0.0021628
																								0.00237314	0.00187695
																								0.00142989	0.0019129
																								0.00137734	0.00195093
																								0.00119703	0.00279588
																								0.00124934	0.00404503
																								0.0019299	0.0038785
																								0.00145336	0.00175451
																								0.00210912	0.00270058
																								0.0010113	0.00221821
																								0.00177521	0.00172862
																								0.00166624	0.00245666
																								0.00153973	0.00156444
																								0.00136442	0.00293939
																								0.00146376	0.00152598
																								0.00141471	0.00204717
																								0.00202755	0.00260631
																								0.00164711	0.00278357
																								0.00123399	0.00218335
																								0.00146151	0.00215421
																								0.00138713	0.0027652
																								0.00160712	0.00193272
																								0.00115178	0.00159471
																								0.00133789	0.00125137
																								0.0014618	0.0026283
																								0.00166069	0.00307393
																								0.00218812	0.0026946
																								0.00114433	0.00195265
																								0.00154576	0.00126107
																								0.00124029	0.00274288
																								0.00134427	0.0020172
																								0.00235689	0.00197479
																								0.00185397	0.00247783
																								0.00127128	0.00315582
																								0.00114074	0.00270897
																								0.00131909	0.00332574
																								0.00200602	0.0021533
																								0.00179816	0.00223781
																								0.00157865	0.00150061
																								0.00154821	0.00252341
																								0.00188639	0.00200777
																								0.00138852	0.00318932
																								0.00138774	0.00262174
																								0.0010759	0.00277657
																								0.0014418	0.0039557
																								0.0021663	0.00165331
																								0.00166557	0.00282097
																								0.0017853	0.00229717
																								0.00132062	0.00175985
																								0.00154104	0.00208683
																								0.00167124	0.00189118
																								0.00169386	0.0019025
																								0.00111576	0.00298731
																								0.000775336	0.00268426
																								0.00158766	0.00190046
																								0.00188343	0.00207022
																								0.00132587	0.00250178
																								0.00113857	0.00168951
																								0.00205574	0.00249778
																								0.00146792	0.00279929
																								0.00125766	0.00234334
																								0.00154093	0.00243504
																								0.00209295	0.00232155
																								0.00172256	0.00270011
																								0.00134059	0.00224347
																								0.00153673	0.00404398
																								0.00160284	0.00300634
																								0.0011503	0.00270692
																								0.00159713	0.00222268
																								0.00149397	0.00289485
																								0.00154403	0.00189834
																								0.00111733	0.00247453
																								0.00136205	0.00205858
																								0.00141265	0.00174557
																								0.00134148	0.00256023
																								0.00143024	0.00149921
																								0.00159013	0.00150164
																								0.00221048	0.0015802
																								0.00159024	0.00200636
																								0.00171895	0.00301873
																								0.00211425	0.00320789
																								0.00123691	0.00268558
																								0.00141352	0.00346319
																								0.00180976	0.00161039
																								0.00164651	0.00124625
																								0.00141237	0.00339331
																								0.00162452	0.00269386
																								0.00157123	0.00195944
																								0.00146527	0.00248624
																								0.00141853	0.00290532
																								0.00176386	0.00191779
																								0.00114913	0.00311454
																								0.00128631	0.00286552
																								0.00153945	0.00227665
																								0.00170507	0.00313564
																								0.00128797	0.00353511
																								0.00108793	0.00231995
																								0.00128322	0.00282697
																								0.00187488	0.00257425
																								0.00169413	0.00192509
																								0.00151485	0.0028117
																								0.00174932	0.0020181
																								0.00175685	0.00322127
																								0.00190566	0.0018242
																								0.00145215	0.00178109
																								0.00164104	0.00171306
																								0.00119652	0.00328478
																								0.00129728	0.00291156
																								0.00127548	0.00228111
																								0.00141978	0.00244482
																								0.00119855	0.00244411
																								0.00209866	0.00193418
																								0.00155871	0.00212388
																								0.00093534	0.00184051
																								0.00227835	0.00206771
																								0.000991761	0.00244445
																								0.00158086	0.0023463
																								0.00121429	0.00234365
																								0.00192359	0.00247783
																								0.00152404	0.00168978
																								0.00143646	0.00283939
																								0.00158384	0.00281441
																								0.00144162	0.00293906
																								0.00160796	0.00292628
																								0.00103677	0.00298524
																								0.00195111	0.00259544
																								0.00149505	0.00195433
																								0.00194245	0.0022799
																								0.0022443	0.00153367
																								0.00169002	0.00213712
																								0.0010604	0.00231099
																								0.00122606	0.00385478
																								0.00130939	0.00239596
																								0.00171311	0.0027575
																								0.00144483	0.00272583
																								0.00148613	0.00354578
																								0.00181842	0.00188857
																								0.00183825	0.00249034
																								0.00117565	0.00283138
																								0.00123321	0.00271996
																								0.00121393	0.00294276
																								0.0011797	0.00197426
																								0.00185808	0.00206134
																								0.0022478	0.00383469
																								0.00172671	0.00232688
																								0.00191951	0.00177212
																								0.00147194	0.00305691
																								0.0012284	0.00176847
																								0.00134863	0.00272628
																								0.00149194	0.00215627
																								0.00115826	0.00130349
																								0.00146116	0.00144592
																								0.00138262	0.00171702
																								0.00101932	0.00130133
																								0.00145861	0.00163757
																								0.00150324	0.00143544
																								0.00124087	0.00263857
																								0.00224525	0.00290884
																								0.00134235	0.00214887
																								0.00132764	0.00194602
																								0.0013379	0.00244932
																								0.00116624	0.00216541
																								0.000977235	0.00294607
																								0.00110468	0.00220204
																								0.00107656	0.00263255
																								0.00146528	0.00201901
																								0.00159399	0.00139719
																								0.00163096	0.00199288
																								0.00168172	0.00128855
																								0.00119188	0.00263993
																								0.00181503	0.00393487
																								0.00135097	0.00161843
																								0.00142985	0.00193025
																								0.0020454	0.00243783
																								0.00139942	0.00246253
																								0.00161783	0.00193274
																								0.00134225	0.00306522
																								0.00131784	0.0018657
																								0.00143026	0.00262712
																								0.00122	0.00213131
																								0.00100418	0.00303953
																								0.00151398	0.00214202
																								0.00142356	0.00201357
																								0.00144425	0.00274279
																								0.00255749	0.00241184
																								0.00143803	0.00308504
																								0.00121598	0.00266152
																								0.00126796	0.00262795
																								0.00154615	0.00283318
																								0.00174624	0.00246638
																								0.00191618	0.00237981
																								0.00123539	0.00256404
																								0.00161003	0.00245565
																								0.00124479	0.00156716
																								0.00195326	0.00231028
																								0.00136585	0.00280308
																								0.00116357	0.00318482
																								0.00136043	0.00176195
																								0.00119437	0.00249983
																								0.00169406	0.00220451
																								0.000993589	0.003714
																								0.00174209	0.00204466
																								0.00130603	0.00195896
																								0.00135708	0.00303694
																								0.0010937	0.00196273
																								0.00127263	0.00294232
																								0.00115909	0.00206462
																								0.00100074	0.00249469
																								0.00154711	0.00349879
																								0.00172912	0.00218671
																								0.00178404	0.00225996
																								0.00178877	0.00240504
																								0.00129416	0.00253792
																								0.00113069	0.00220932
																								0.00130953	0.00176952
																								0.00139174	0.00256151
																								0.0014131	0.0023583
																								0.00140514	0.00309345
																								0.00159456	0.00187852
																								0.00146996	0.00294701
																								0.00110505	0.00272078
																								0.00217113	0.00265401
																								0.00153402	0.00167668
																								0.00168184	0.00205228
																								0.00115408	0.00357951
																								0.00160669	0.00143307
																								0.00130555	0.00233427
																								0.00136492	0.0041524
																								0.00134784	0.00219397
																								0.00209484	0.00382031
																								0.00127675	0.00250538
																								0.00157569	0.00325263
																								0.00152626	0.00371903
																								0.00135412	0.00201461
																								0.00139091	0.0020036
																								0.00144637	0.00225601
																								0.00131547	0.00262154
																								0.000994296	0.00188288
																								0.00146568	0.0018519
																								0.00163566	0.00267477
																									0.00217386
																									0.00206329
																									0.00187446
																									0.00164889
																									0.00254181
																									0.00165105
																									0.00233581
																									0.00213038
																									0.00389209
																									0.00325663
																									0.00160575
																									0.00157567
																									0.00201005
																									0.00207533
																									0.00189231
																									0.00268326
																									0.00213475
																									0.00264659
																									0.00226382
																									0.00272111
																									0.00185389
																									0.00325279
																									0.00168692
																									0.00260517
																									0.00218263
																									0.00339255
																									0.00266584
																									0.00366368
																									0.00250353
																									0.00200775
																									0.00190281
																									0.00216516
																									0.00207711
																									0.00185911
																									0.00300741
																									0.00233021
																									0.0024409
																									0.00215061
																									0.00197019
																									0.00200403
																									0.00200621
																									0.00150817
																									0.00244723
																									0.00148938
																									0.00230918
																									0.0025037
																									0.00290597
																									0.00167148
																									0.00184816
																									0.00197044
																									0.00235219
																									0.00262476
																									0.00233569
																									0.00200908
																									0.00297476
																									0.00380434
																									0.0018741
																									0.00266401
																									0.00310079
																									0.00303648
																									0.00179774
																									0.00281063
																									0.00233612
																									0.00222698
																									0.00250466
																									0.00218222
																									0.00274726
																									0.00226327
																									0.00311288
																									0.00167316
																									0.00196447
																									0.00278851
																									0.00237652
																									0.00216789
																									0.00194389
																									0.00244715
																									0.00276939
																									0.00223562
																									0.00280679
																									0.00178251
																									0.00263233
																									0.00302503
																									0.00244576
																									0.00210317
																									0.00327886
																									0.00219395
																									0.00200734
																									0.00180369
																									0.00305126
																									0.00269047
																									0.0028365
																									0.00319291
																									0.00229496
																									0.00284737
																									0.00294998
																									0.00270442
																									0.00230231
																									0.00180967
																									0.001969
																									0.00313136
																									0.00199018
																									0.00305973
																									0.00254506
																									0.0026797
																									0.00299688
																									0.00343131
																									0.00187416
																									0.00369825
																									0.00226771
																									0.00154635
																									0.00374438
																									0.00195346
																									0.00315057
																									0.00223112
																									0.00187879
																									0.00318113
																									0.00194077
																									0.00261048
																									0.00244238
																									0.00224031
																									0.00301038
																									0.00187865
																									0.00338596
																									0.00253476
																									0.0031178
																									0.0017236
																									0.00376773
																									0.00332299
																									0.00286761
																									0.00220577
																									0.00258398
																									0.00197216
																									0.00266537
																									0.00294705
																									0.00156738
																									0.00244992
																									0.00309084
																									0.00240214
																									0.00211529
																									0.00249943
																									0.00279457
																									0.00232485
																									0.00198496
																									0.00169255
																									0.00227176
																									0.00340028
																									0.00169466
																									0.00250719
																									0.00236132
																									0.0017434
																									0.00229575
																									0.00361007
																									0.00244799
																									0.00190522
																									0.0024398
																									0.00258404
																									0.00184414
																									0.00326062
																									0.00244415
																									0.00162442
																									0.00212646
																									0.00175774
																									0.00231765
																									0.00209388
																									0.00314738
																									0.00123814
																									0.00325217
																									0.00164583
																									0.00201572
																									0.0022774
																									0.00256939
																									0.00288035
																									0.00162592
																									0.00267966
																									0.0021321
																									0.00145253
																									0.00231713
																									0.00142207
																									0.00212856
																									0.00241871
																									0.00220389
																									0.00171248
																									0.00304064
																									0.00188682
																									0.00267052
																									0.00207159
																									0.00183092
																									0.00257964
																									0.00191073
																									0.00254617
																									0.00243689
																									0.00256588
																									0.00148842
																									0.00226114
																									0.00254318
																									0.00237406
																									0.00215484
																									0.0025888
																									0.00231856
																									0.00315183
																									0.00283497
																									0.0036583
																									0.00209851
																									0.00269723
																									0.00343234
																									0.00152473
																									0.00225634
																									0.00208248
																									0.00253045
																									0.00211005
																									0.00326132
																									0.00215545
																									0.00257654
																									0.00224448
																									0.00300959
																									0.00214684
																									0.0022006
																									0.00222282
																									0.00423955
																									0.00270234
																									0.0021597
																									0.00252449
																									0.00304621
																									0.00286709
																									0.00249943
																									0.00301326
																									0.00443368
																									0.00176395
																									0.00284929
																									0.00256876
																									0.00290012
																									0.00247352
																									0.00215482
																									0.00194208
																									0.0021054
																									0.00255548
																									0.00236678
																									0.0023934
																									0.00380863
																									0.0035394
																									0.00153569
																									0.00264791
																									0.0021649
																									0.00314609
																									0.00246287
																									0.00382045
																									0.00268201
																									0.00413082
																									0.00235645
																									0.00282851
																									0.00239855
																									0.00175441
																									0.00294628
																									0.00273014
																									0.00200199
																									0.00392414
																									0.00274994
																									0.00213016
																									0.00164217
																									0.00143635
																									0.00288708
																									0.00176554
																									0.00231939
																									0.0013038
																									0.00178917
																									0.00221442
																									0.00241689
																									0.00205593
																									0.00178428
																									0.00255458
																									0.00192196
																									0.00176864
																									0.00388135
																									0.00180526
																									0.00292522
																									0.00275224
																									0.00195785
																									0.00197216
																									0.00278971
																									0.0019087
																									0.0032847
																									0.00238882
																									0.00235827
																									0.00312822
																									0.00181306
																									0.00251482
																									0.00372652
																									0.00245054
																									0.00224114
																									0.00259282
																									0.00165491
																									0.0026629
																									0.00262158
																									0.00272903
																									0.00191331
																									0.00213779
																									0.00249795
																									0.00294286
																									0.00256713
																									0.00247986
																									0.00308489
																									0.00265393
																									0.00178394
																									0.0017508
																									0.00281402
																									0.00261573
																									0.00192074
																									0.00264319
																									0.00268529
																									0.0028043
																									0.00162324
																									0.00212319
																									0.00165577
																									0.00284648
																									0.00173632
																									0.00168951
																									0.00161365
																									0.00159633
																									0.00283387
																									0.00162965
																									0.00371204
																									0.00243613
																									0.00190071
																									0.00231172
																									0.00206096
																									0.00317893
																									0.0021513
																									0.00248108
																									0.00190735
																									0.00251799
																									0.00188734
																									0.00191248
																									0.00322744
																									0.00257142
																									0.00168341
																									0.00285307
																									0.00236089
																									0.0029615
																									0.00162024
																									0.00195704
																									0.00218848
																									0.00265601
																									0.00210273
																									0.00219017
																									0.00276681
																									0.0017398
																									0.0027609
																									0.00166246
																									0.00312359
																									0.00241714
																									0.00352224
																									0.00261416
																									0.00251568
																									0.00259979
																									0.0032073
																									0.00212977
																									0.00207244
																									0.00324824
																									0.00290042
																									0.00406053
																									0.00155593
																									0.00213787
																									0.00174851
																									0.00187868
																									0.00184137
																									0.00143776
																									0.00282758
																									0.00179482
																									0.00198648
																									0.00143683
																									0.00231394
																									0.00183543
																									0.00236217
																									0.00226214
																									0.00232743
																									0.00207854
																									0.00261324
																									0.0022937
																									0.00249422
																									0.00213392
																									0.00192524
																									0.00251545
																									0.00226362
																									0.001596
																									0.00170006
																									0.0015189
																									0.00166666
																									0.00168535
																									0.00323101
																									0.0023459
																									0.00198278
																									0.00245014
																									0.00314384
																									0.00207781
																									0.00240637
																									0.0016837
																									0.00198254
																									0.00201467
																									0.00275483
																									0.0024952
																									0.00261895
																									0.00235851
																									0.00181471
																									0.00292736
																									0.0026179
																									0.00266983
																									0.00186824
																									0.00307988
																									0.00140258
																									0.00237407
																									0.00226289
																									0.00246919
																									0.00211699
																									0.00289428
																									0.00290089
																									0.00324813
																									0.00223514
																									0.00331763
																									0.00263053
																									0.00404122
																									0.00332249
																									0.00348915
																									0.00309103
																									0.00177281
																									0.0019186
																									0.00226379
																									0.00211916
																									0.00170209
																									0.0018563
																									0.00381824
																									0.00211046
																									0.00250874
																									0.00341003
																									0.00270964
																									0.00249692
																									0.00228955
																									0.00345118
																									0.00235624
																									0.00176789
																									0.00171882
																									0.00279923
																									0.00380814
																									0.00182723
																									0.00237741
																									0.00330154
																									0.00305458
																									0.00198039
																									0.00218404
																									0.00349119
																									0.00418995
																									0.00286997
																									0.0017473
																									0.00118252
																									0.00176105
																									0.00256983
																									0.0019436
																									0.00242149
																									0.00265857
																									0.00147734
																									0.00206498
																									0.00163693
																									0.00113718
																									0.00439919
																									0.00403297
																									0.00187303
																									0.00212492
																									0.00138573
																									0.00204193
																									0.00218572
																									0.00341233
																									0.00176883
																									0.00168348
																									0.00261315
																									0.00272328
																									0.00235167
																									0.00264812
																									0.00257121
																									0.002144
																									0.00264533
																									0.00307586
																									0.0018113
																									0.00280867
																									0.00189918
																									0.00237401
																									0.00228406
																									0.00121302
																									0.00200491
																									0.00288883
																									0.00279066
																									0.00299375
																									0.0015961
																									0.00207609
																									0.00252013
																									0.00202078
																									0.0019987
																									0.00290427
																									0.00247808
																									0.00241597
																									0.00258949
																									0.00248675
																									0.00164425
																									0.00304463
																									0.0039606
																									0.00130956
																									0.00262519
																									0.00200124
																									0.00241571
																									0.0018459
																									0.00215939
																									0.00279188
																									0.00229018
																									0.00280817
																									0.00236998
																									0.00243792
																									0.00222266
																									0.00228791
																									0.00259234
																									0.00317255
																									0.00232965
																									0.00205839
																									0.00193514
																									0.0016826
																									0.00215876
																									0.00209715
																									0.00237391
																									0.0023608
																									0.00199763
																									0.00372366
																									0.00166715
																									0.00231174
																									0.00203799
																									0.00206465
																									0.00290954
																									0.00297429
																									0.00172276
																									0.00315458
																									0.00255066
																									0.00145017
																									0.00244305
																									0.00222695
																									0.00258032
																									0.0021191
																									0.00292522
																									0.00233217
																									0.00261417
																									0.00248004
																									0.00178722
																									0.00274557
																									0.00231589
																									0.00229185
																									0.00210942
																									0.00184252
																									0.00385882
																									0.00321145
																									0.00292448
																									0.00170207
																									0.00242952
																									0.00210101
																									0.00196611
																									0.00235923
																									0.00171903
																									0.00295308
																									0.00255982
																									0.002847
																									0.00265967
																									0.00159129
																									0.00272606
																									0.00207915
																									0.00270424
																									0.00237164
																									0.00211005
																									0.00197966
																									0.00245568
																									0.00229933
																									0.00208633
																									0.00246569
																									0.00193393
																									0.00301562
																									0.00203276
																									0.00248413
																									0.00179223
																									0.00398914
																									0.00208456
																									0.00147676
																									0.00216889
																									0.00333729
																									0.00202866
																									0.00253107
																									0.00215278
																									0.00202482
																									0.0025769
																									0.00262879
																									0.00182244
																									0.00189852
																									0.00196798
																									0.00196689
																									0.00179965
																									0.00326041
																									0.00178975
																									0.00216073
																									0.00240592
																									0.00241492
																									0.00162686
																									0.00150689
																									0.00257438
																									0.00143268
																									0.00269013
																									0.00175094
																									0.00258683
																									0.00255821
																									0.00294175
																									0.00181233
																									0.00168167
																									0.00279213
																									0.0017605
																									0.00239437
																									0.00195981
																									0.00266091
																									0.00246587
																									0.00203586
																									0.00230264
																									0.00230056
																									0.0020856
																									0.00245002
																									0.00260071
																									0.00178856
																									0.00219218
																									0.00265874
																									0.00199062
																									0.00286212
																									0.00231949
																									0.00283808
																									0.00183284
																									0.00161196
																									0.00210674
																									0.0021166
																									0.00196244
																									0.00178979
																									0.00218774
																									0.00237562
																									0.00355973
																									0.00254319
																									0.00196818
																									0.00117256
																									0.00263033
																									0.00172095
																									0.00260801
																									0.00242083
																									0.00279938
																									0.00306312
																									0.00250108
																									0.00142698
																									0.00221207
																									0.00106093
																									0.00198201
																									0.00300983
																									0.00247009
																									0.0023589
																									0.00226368
																									0.00211295
																									0.00289719
																									0.00231525
																									0.00141203
																									0.00276001
																									0.00325339
																									0.00182748
																									0.00284509
																									0.00356845
																									0.00353733
																									0.00171264
																									0.00183477
																									0.00290873
																									0.00237228
																									0.00176345
																									0.00230093
																									0.00160762
																									0.00231597
																									0.00179499
																									0.00248478
																									0.00174472
																									0.00210616
																									0.00214393
																									0.00360603
																									0.00175701
																									0.00245815
																									0.00240514
																									0.00307504
																									0.00192576
																									0.00245888
																									0.00203207
																									0.00275545
																									0.00291261
																									0.00394103
																									0.00213265
																									0.00233952
																									0.00268057
																									0.00192038
																									0.00247318
																									0.00307979
																									0.00227335

## Sheet: Fig4_velocities
subplot a										subplot b								subplot c
R=0.9*106 (-)			R=1.3*106 (-)			R=1.6*106 (-)				Ud,meas			Ud,corr					R=0.9*106 (-)										R=1.3*106 (-)										R=1.6*106 (-)
x-axis	x-axis	x-axis	x-axis	x-axis	x-axis	x-axis	x-axis	x-axis		x-axis	y-axis	color	x-axis	y-axis	color	y-error		y-axis	x-axis	y-error	x-error	y-axis	x-axis	y-axis	x-axis	y-error	x-error	y-axis	x-axis	y-error	x-error	y-axis	x-axis	y-axis	x-axis	y-error	x-error	y-axis	x-axis	y-error	x-error	y-axis	x-axis	y-axis	x-axis	y-error	x-error
ud,meas (ms−1)	ud,corr (ms−1)	uc (ms−1)	ud,meas (ms−1)	ud,corr (ms−1)	uc (ms−1)	ud,meas (ms−1)	ud,corr (ms−1)	uc (ms−1)		Uc (ms−1)	(Ud-Uc)/Uc (-)	d (m)	Uc (ms−1)	(Ud-Uc)/Uc (-)	d (m)	std.error		U+c (-)	y+ (-)	std.error	std.error	U+d,meas (-)	y+ (-)	U+d,corr (-)	y+ (-)	std.error	std.error	U+c (-)	y+ (-)	std.error	std.error	U+d,meas (-)	y+ (-)	U+d,corr (-)	y+ (-)	std.error	std.error	U+c (-)	y+ (-)	std.error	std.error	U+d,meas (-)	y+ (-)	U+d,corr (-)	y+ (-)	std.error	std.error
7.53704	7.83206	7.72	9.04444	9.4679	9.12	10.3038	10.4867	11.18		5.68079	-0.100471	0.00111953	5.68079	0.00213144	0.00111953	0.0236082		21.4717	675.81	0.66666	30.307	20.2536	1013.71	22.5638	1013.71	0.900298	116.668	22.3162	875.75	0.692881	39.2734	20.384	1313.63	22.8725	1313.63	0.851645	151.185	24.5158	964.43	0.761175	43.2502	22.0034	1446.64	24.5952	1446.64	0.937866	166.494
7.67925	8.10294	7.67	7.57209	8.23203	8.23	9.80723	10.3307	11.78		5.89285	-0.127826	0.00111969	5.89285	-0.0191947	0.00111969	0.0186914		22.5158	1013.71	0.699079	37.846	20.3708	1351.62	22.908	1351.62	0.819219	119.711	23.3993	1313.63	0.726509	49.0429	21.5084	1751.5	23.7583	1751.5	0.792542	155.128	25.5745	1446.64	0.794046	54.009	23.5692	1928.86	25.876	1928.86	0.910934	170.837
7.30045	7.60335	6.97	8.61376	9.39665	9.63	10.4359	10.9091	11.33		6.17887	-0.0886308	0.00125392	6.17887	0.00125349	0.00125392	0.0133774		23.3563	1351.62	0.725175	46.3859	22.3194	2027.43	24.5207	2027.43	0.784793	128.008	24.1996	1751.5	0.751357	60.1093	23.219	2627.25	25.2572	2627.25	0.810471	165.88	26.4328	1928.86	0.820694	66.1961	25.2308	2893.29	27.2164	2893.29	0.872597	182.677
6.72727	7.20592	7.52	9.25	9.59041	9.28	10.7105	11.325	12.28		6.37951	-0.0848415	0.00131329	6.37951	-0.00116102	0.00131329	0.0109799		23.9255	1689.52	0.742849	55.4663	23.14	2703.24	25.2558	2703.24	0.776018	138.793	24.8448	2189.38	0.77139	71.8762	24.3287	3503	26.1463	3503	0.796828	179.855	27.1567	2411.07	0.84317	79.1544	26.4481	3857.72	28.2155	3857.72	0.870876	198.067
7.60748	7.86164	7.41	9.14607	9.71909	9.98	11.0748	11.2949	11.69		6.55996	-0.0744853	0.00136968	6.55996	-0.00442363	0.00136968	0.0101706		24.49	2027.43	0.760373	64.8605	24.0638	3379.05	25.8854	3379.05	0.793902	151.535	25.4479	2627.25	0.790115	84.0497	25.0667	4378.75	26.8414	4378.75	0.807568	196.367	27.7918	2893.29	0.862891	92.5607	27.716	4822.15	29.2852	4822.15	0.884935	216.251
6.53815	6.84145	7.06	9.19774	9.52726	8.8	9.14607	9.55375	11.2		6.69957	-0.0652004	0.00141515	6.69957	0.00237774	0.00141515	0.00838263		24.9023	2365.33	0.773175	74.4499	24.8224	4054.86	26.6169	4054.86	0.794867	165.784	25.8622	3065.13	0.802978	96.4762	25.7661	5254.5	27.3932	5254.5	0.816959	214.832	28.253	3375.5	0.877209	106.245	28.6813	5786.58	30.1231	5786.58	0.90444	236.586
6.35938	6.93201	7.34	8.75269	9.26328	9.29	10.3038	10.8954	10.99		6.80044	-0.0675538	0.00144889	6.80044	-0.00380227	0.00144889	0.00773974		25.2852	2703.24	0.785063	84.1678	25.1328	4730.67	26.8511	4730.67	0.797714	181.185	26.3311	3503	0.817537	109.069	26.5079	6130.25	28.0028	6130.25	0.831167	234.789	28.8324	3857.72	0.895199	120.114	29.2599	6751.01	30.6242	6751.01	0.9122	258.564
7.07826	7.20561	7.37	8.43523	8.54931	10.17	10.1118	10.4117	10.21		6.90106	-0.0675044	0.00147726	6.90106	-0.00436621	0.00147726	0.00789112		25.6664	3041.14	0.796901	93.9742	25.5059	5406.48	27.2329	5406.48	0.811263	197.468	26.6672	3940.88	0.827974	121.777	26.9239	7006	28.3773	7006	0.837297	255.89	29.2042	4339.93	0.906743	134.108	29.7581	7715.44	31.019	7715.44	0.921263	281.801
6.00738	6.25713	7.54	8.99448	9.3234	9.75	9.7485	10.3929	10.58		7.04569	-0.0609888	0.00156297	7.04569	-0.0038739	0.00156297	0.00646052		26.0004	3379.05	0.80727	103.844	26.2225	6758.1	27.8174	6758.1	0.818274	231.929	27.0092	4378.75	0.83859	134.567	27.583	8757.5	28.8639	8757.5	0.85084	300.547	29.6129	4822.15	0.919432	148.193	30.6631	9644.3	31.7945	9644.3	0.939321	330.98
6.35938	6.58732	7.34	9.19774	9.80679	9.02	11.1507	11.3208	11.51		7.14668	-0.0579985	0.00167211	7.14668	-0.00470845	0.00167211	0.0056106		26.3008	3716.95	0.816597	113.761	26.683	8109.71	28.1925	8109.71	0.824686	268.099	27.3254	4816.63	0.848409	147.418	28.1189	10509	29.3525	10509	0.862196	347.418	29.9513	5304.36	0.929939	162.346	31.2433	11573.2	32.3058	11573.2	0.948633	382.598
7.5023	7.74173	7.79	9.04444	9.30857	9.09	10.8533	11.1974	10.85		7.2378	-0.0553549	0.0017259	7.2378	-0.00605907	0.0017259	0.00505929		26.5538	4054.86	0.82445	123.714	27.0991	9461.33	28.5132	9461.33	0.832884	305.372	27.6196	5254.5	0.857542	160.315	28.4656	12260.5	29.6033	12260.5	0.868879	395.717	30.2715	5786.58	0.93988	176.549	31.4489	13502	32.3944	13502	0.955945	435.788
6.00738	6.48025	7.53	8.8	9.1934	8.88	10.5032	11.0294	10.88		7.34735	-0.0366374	0.00204136	7.34735	0.000932624	0.00204136	0.00329112		26.7683	4392.76	0.831113	133.694	27.4076	11263.5	28.7287	11263.5	0.838268	356.183	27.8522	5692.38	0.864766	173.248	28.8341	14595.8	29.8733	14595.8	0.876266	461.561	30.5525	6268.79	0.948604	190.792	31.8501	16073.8	32.6843	16073.8	0.965063	508.299
6.38431	6.92047	7.41	8.52356	8.95801	9.22	10.3038	10.7306	11.14		7.3606	-0.038797	0.00219287	7.3606	-0.00529691	0.00219287	0.00282062		26.9536	4730.67	0.836864	143.697	27.7539	13516.2	28.9639	13516.2	0.844859	420.839	28.1219	6130.25	0.87314	186.21	29.2078	17515	30.1723	17515	0.8826	545.346	30.8335	6751.01	0.957328	205.066	32.1545	19288.6	32.8777	19288.6	0.971711	600.568
6.16667	6.54128	7.45	7.82692	8.30165	10.46	10.7105	11.1321	11.04		7.30346	-0.0349856	0.00229672	7.30346	-0.00361181	0.00229672	0.00247514		27.3523	5406.48	0.849245	163.751	28.0543	15768.9	29.1484	15768.9	0.85003	486.291	28.4884	7006	0.884517	212.198	29.2564	20434.2	30.094	20434.2	0.884482	630.162	31.2578	7715.44	0.970504	233.685	32.3934	22503.4	32.9792	22503.4	0.977443	693.972
6.81172	7.08903	7.32	8.84783	9.46412	9.19	10.5032	11.0688	11.93		7.20262	-0.0296277	0.00247674	7.20262	-0.00193354	0.00247674	0.00218315		27.6587	6082.29	0.858756	183.854	28.0419	18021.6	29.0192	18021.6	0.847439	552.256	28.8376	7881.75	0.895359	238.248	29.4132	23353.3	30.1322	23353.3	0.887588	715.643	31.6185	8679.87	0.981703	262.373	32.4633	25718.1	32.9853	25718.1	0.978687	788.109
7.04762	7.55224	7.34	8.89617	9.36713	10.62	11.7122	12.265	11.47		7.09112	-0.0355439	0.00265852	7.09112	-0.00991349	0.00265852	0.00188874		27.9256	6758.1	0.867044	203.991	27.9345	20274.3	28.8427	20274.3	0.842724	618.57	29.1263	8757.5	0.904322	264.342	29.4428	26272.5	30.0487	26272.5	0.887504	801.576	31.887	9644.3	0.99004	291.109	32.5492	28932.9	32.9514	28932.9	0.980457	882.744
7.10917	7.45176	7.12	9.7485	10.1058	8.32	11.6286	11.9903	12.45		6.91295	-0.0369054	0.00310427	6.91295	-0.0162499	0.00310427	0.00162257		28.3259	8109.71	0.879471	244.332	27.7018	22527	28.4924	22527	0.834613	685.131	29.3184	9633.25	0.910289	290.468	29.5239	29191.7	30.039	29191.7	0.889145	887.83	32.1146	10608.7	0.997105	319.881	32.5554	32147.7	32.8389	32147.7	0.980053	977.733
6.46032	6.66708	7.67	8.89617	9.41722	9.89	10.3038	10.7365	11.32		6.7321	-0.0335788	0.00444842	6.7321	-0.025297	0.00444842	0.00132119		28.5286	8785.52	0.885765	264.527	27.1067	24779.7	27.827	24779.7	0.815816	751.875	29.5091	10509	0.916208	316.619	29.5205	32110.8	29.9107	32110.8	0.88833	974.32	32.3314	11573.2	1.00384	348.68	32.5864	35362.4	32.7614	35362.4	0.980385	1072.98
6.78333	6.99713	7.41	8.8	9.54477	8.72	8.47917	8.91388	11.56		7.65032	-0.12886	0.000851838	7.65032	-0.0225129	0.000851838	0.0202678		28.687	9461.33	0.890685	284.733	26.3883	27032.4	26.9543	27032.4	0.793507	818.756	29.6535	11384.8	0.920693	342.788	29.2558	35030	29.5387	35030	0.879986	1060.99	32.4842	12537.6	1.00858	377.499	32.473	38577.2	32.5272	38577.2	0.976655	1168.42
6.69959	7.13518	7.2	7.94146	8.2923	8.52	10.5032	11.0855	10.29		7.91197	-0.111206	0.000911503	7.91197	-0.0182365	0.000911503	0.0152161		28.7954	10813	0.894049	325.17	25.7867	29285.1	26.0077	29285.1	0.774762	885.743	29.7972	12260.5	0.925155	368.972	28.8545	37949.2	29.0155	37949.2	0.867621	1147.79	32.6135	13502	1.01259	406.334	32.2838	41791.9	32.2332	41791.9	0.97071	1264.02
6.56452	6.86955	7.4	9.52047	9.93094	9.09	11	11.2295	11.2		8.32011	-0.0875861	0.00102374	8.32011	-0.00749544	0.00102374	0.0130277		28.9052	11488.8	0.897459	345.398	25.9142	31537.8	NaN	NaN	NaN	NaN	29.9542	14012	0.930029	421.373	28.1939	40868.3	NaN	NaN	NaN	NaN	32.7546	15430.9	1.01698	464.041	31.9927	45006.7	NaN	NaN	NaN	NaN
7.20354	7.43621	7.55	8.84783	9.07886	9.03	10.7815	11.5596	10.97		8.60886	-0.0760447	0.00109644	8.60886	-0.00701954	0.00109644	0.00971858		28.9471	12389.8	0.898759	372.377	26.5968	33790.5	NaN	NaN	NaN	NaN	30.0132	14887.8	0.931859	447.586	27.6416	43787.5	NaN	NaN	NaN	NaN	32.8388	16395.3	1.01959	492.909	31.4923	48221.5	NaN	NaN	NaN	NaN
6.6449	7.04137	7.38	9.19774	9.52433	9.25	10.6405	11.0661	11.75		8.83056	-0.0719186	0.00115782	8.83056	-0.00621115	0.00115782	0.0087237		29.1343	14642.5	0.904573	439.853	27.3525	36043.2	NaN	NaN	NaN	NaN	30.0751	16055.4	0.933782	482.546	27.3757	46706.7	NaN	NaN	NaN	NaN	32.9292	17681.2	1.0224	531.41	30.8797	51436.2	NaN	NaN	NaN	NaN
6.38431	6.72853	7.41	8.61376	9.30097	9.18	10.6405	11.1966	11.69		9.03013	-0.0671081	0.00123253	9.03013	-0.00819635	0.00123253	0.00766366		29.1212	15768.9	0.904166	473.603	27.6413	38295.9	NaN	NaN	NaN	NaN	30.137	17515	0.935703	526.26	27.4508	49625.9	NaN	NaN	NaN	NaN	32.9777	19288.6	1.0239	579.55	30.2997	54651	NaN	NaN	NaN	NaN
7.14035	7.32008	7.52	8.52356	9.31946	8.94	11.7971	12.194	11.52		9.19438	-0.0573936	0.00129152	9.19438	-0.00423521	0.00129152	0.0068817		29.1848	16895.2	0.90614	507.357							30.1233	18974.6	0.93528	569.986	28.1015	52545	NaN	NaN	NaN	NaN	32.981	20896	1.02401	627.703	30.1427	57865.8	NaN	NaN	NaN	NaN
6.35938	6.76348	7.37	8.70588	8.94648	9.69	9.92683	10.4695	8.87		9.31418	-0.0549148	0.0013271	9.31418	-0.00390019	0.0013271	0.00619977		29.1738	18021.6	0.905797	541.117							30.0623	20434.2	0.933386	613.72	28.4455	55464.2	NaN	NaN	NaN	NaN	33.0234	22503.4	1.02532	675.866	30.2635	61080.5	NaN	NaN	NaN	NaN
6.69959	7.16292	7.04	8.94505	9.36945	9.91	11.0748	11.3942	11.68		9.52273	-0.0529852	0.00141105	9.52273	-0.00900752	0.00141105	0.00544324		28.9943	19147.9	0.900225	574.88							30.13	21893.8	0.935488	657.461	28.7505	58383.4	NaN	NaN	NaN	NaN	32.9508	24110.7	1.02307	724.036	30.7157	64295.3	NaN	NaN	NaN	NaN
6.46032	6.97999	7.06	9.09497	9.52939	10.49	8.22222	8.66475	11		9.64789	-0.0471099	0.00147513	9.64789	-0.00530514	0.00147513	0.00483908		28.9473	20274.3	0.898765	608.646							30.0909	23353.3	0.934272	701.208							33.0571	25718.1	1.02637	772.213	31.0551	67510.1	NaN	NaN	NaN	NaN
7.14035	7.5803	6.85	8.1809	8.39982	10.01	10.5032	10.8108	12.16		9.74211	-0.0446886	0.00153581	9.74211	-0.00650787	0.00153581	0.0043101		28.7766	21400.6	0.893466	642.414							30.0815	24812.9	0.933981	744.96							32.8734	27325.5	1.02066	820.395	31.4587	70724.8	NaN	NaN	NaN	NaN
6.69959	7.08129	7.04	9.25	9.755	9.53	11.0748	11.6262	10.49		9.85318	-0.0308297	0.00171448	9.85318	0.00117381	0.00171448	0.00281914		28.5476	22527	0.886356	676.185							30.0587	26272.5	0.933274	788.716							32.9447	28932.9	1.02288	868.582	31.5968	73939.6	NaN	NaN	NaN	NaN
6.89831	7.31206	6.99	9.25	9.66762	9.62	11.3056	11.7786	10.32		9.82878	-0.0268076	0.0018066	9.82878	0.00105459	0.0018066	0.00292088		28.3936	23653.3	0.881573	709.957							29.9122	27732.1	0.928724	832.475							32.8625	30540.3	1.02033	916.772	31.4099	77154.4	NaN	NaN	NaN	NaN
6.61789	6.96274	7.11	9.69048	10.0562	10.16	9.25	9.59006	11.38		9.83812	-0.0225228	0.00192646	9.83812	0.00137167	0.00192646	0.0025605		28.1056	24779.7	0.872634	743.732							29.8726	29191.7	0.927495	876.237
7.26786	7.72658	6.57	10.175	10.3825	10.05	11.8832	12.3622	11.81		9.82761	-0.0204895	0.00205574	9.82761	-0.000332639	0.00205574	0.00231328		27.6751	25906	0.859265	777.507							29.7354	30651.3	0.923234	920.001
6.512	6.72612	6.65	8.94505	9.25223	10.29	10.8533	11.3691	12.17		9.76675	-0.0116736	0.00217889	9.76675	0.0055691	0.00217889	0.00210358		27.3995	27032.4	0.850709	811.284							29.6188	32110.8	0.919616	963.768
7.01724	7.64926	6.89	8.89617	9.31919	10.22	10.7815	11.3562	10.58		9.68379	-0.00332186	0.00236862	9.68379	0.00985215	0.00236862	0.00189142		27.0289	28158.7	0.839204	845.062							29.49	33570.4	0.915616	1007.54
6.16667	6.49944	7.13	8.26396	9.11687	10.46	10.175	10.8381	11.11		9.57472	-0.00100538	0.00256355	9.57472	0.00865387	0.00256355	0.00175929		26.6827	29285.1	0.828453	878.841							29.2853	35030	0.909259	1051.31
7.01724	7.42927	7.08	7.82692	8.181	10.28	10.4359	10.6298	11.75		9.51021	-0.00802424	0.00284444	9.51021	-0.0024899	0.00284444	0.00163264		26.4216	30411.4	0.820346	912.621							29.1338	36489.6	0.904555	1095.08
6.95726	7.17972	6.47	8.99448	9.29755	10.51	11.2276	11.7801	12.17		9.20819	-0.139633	0.000769631	9.20819	-0.0382903	0.000769631	0.0208421		26.1306	31537.8	0.811311	946.401							29.088	37949.2	0.903133	1138.85
7.01724	7.65227	6.4	8.43523	8.62955	9.77	9.4104	10.0007	12.03		9.51722	-0.108333	0.000818037	9.51722	-0.0210658	0.000818037	0.0173839												28.6993	39408.8	0.891065	1182.62
6.09738	6.47066	6.37	8.30612	8.96536	9.71	10.9262	11.6568	11.52		10.0066	-0.0921503	0.000927634	10.0066	-0.0207053	0.000927634	0.0124997
6.81172	7.16013	6.48	8.8	9.49019	9.47	11.1507	11.681	11.81		10.3812	-0.0826941	0.00101537	10.3812	-0.0213964	0.00101537	0.00996348
6.33463	6.66838	6.77	9.80723	10.1088	9.87	11	11.3761	11.09		10.6622	-0.0640569	0.00110567	10.6622	-0.0110648	0.00110567	0.00818617
6.69959	7.221	6.62	9.09497	9.48912	9.71	10.0494	10.5674	9.79		10.8994	-0.0525302	0.00116648	10.8994	-0.00490341	0.00116648	0.00736777
7.04762	7.46827	6.69	9.86667	10.1507	9.74	10.6405	11.2429	11.32		11.1017	-0.0510335	0.0012156	11.1017	-0.0067881	0.0012156	0.00644214
6.46032	7.0694	6.66	8.34872	8.75379	9.4	9.35632	9.84151	11.66		11.2545	-0.0479806	0.00126611	11.2545	-0.00763992	0.00126611	0.00582543
6.512	6.86377	6.56	8.89617	9.24614	9.24	8.89617	9.41126	11.24		11.481	-0.0383847	0.00134219	11.481	-0.00290201	0.00134219	0.00477289
6.72727	6.98598	6.84	8.94505	9.23431	8.92	10.3038	11.1419	10.52		11.641	-0.0336541	0.00141913	11.641	-0.000791366	0.00141913	0.00362355
5.89855	6.37431	6.93	9.46512	9.94243	8.71	10.5032	11.3308	10.82		11.7426	-0.0357078	0.00147163	11.7426	-0.00671808	0.00147163	0.00378199
6.8692	7.22898	6.66	9.4104	9.92371	9.43	10.9262	11.2747	11.8		11.8737	-0.0249622	0.00164939	11.8737	-0.00303365	0.00164939	0.00284667
7.04762	7.23246	6.83	8.52356	8.80969	8.51	10.5714	11.2624	12.39		11.8902	-0.0190769	0.00175702	11.8902	-0.0013381	0.00175702	0.0025481
7.07826	7.4195	6.64	8.34872	8.92636	8.99	11.0748	11.3104	11.04		11.9023	-0.0179645	0.0018229	11.9023	-0.00217163	0.0018229	0.00234901
6.81172	7.07411	6.68	9.98773	10.2885	8.67	10.7815	11.4862	11.11		11.8619	-0.0120073	0.00194334	11.8619	0.000200929	0.00194334	0.00215313
6.61789	6.92176	6.82	8.65957	9.16932	8.77	10.7815	11.3011	10.39
7.04762	7.38999	7.31	7.10917	7.47611	8.91	9.98773	10.4284	11.59
6.61789	6.99947	7.37	8.39175	8.77989	9.66	9.86667	10.28	11.15
6.40945	6.74868	7.58	8.39175	8.96824	9.78	11.6286	12.2976	12.18
6.56452	6.9213	7.42	8.14	8.56354	9.63	10.6405	11.025	14.55
6.98712	7.28898	7.17	9.57647	9.78788	9.47	11.2276	11.5663	12.44
6.56452	6.84797	6.94	8.43523	9.07111	10.08	11.1507	11.5441	11.62
6.81172	7.4366	7.51	10.9262	10.9825	9.48	9.19774	9.7334	12.68
6.78333	7.13628	7.51	8.84783	9.14511	9.57	10.239	10.528	12.4
7.07826	7.71674	7.7	8.8	9.23277	9.83	11.5461	11.9328	12.29
6.89831	7.13849	7.26	8.47917	8.99771	9.6	10.3038	10.5886	12.11
7.20354	7.47374	7.29	9.4104	9.86756	10.13	8.89617	9.53472	12.11
6.89831	7.26729	7.79	8.47917	8.74326	8.17	9.80723	10.1896	10.84
7.14035	7.43472	7.82	9.30286	9.801	8.54	11.0748	11.5359	10.47
7.17181	7.42274	7.74	8.89617	9.16662	10.62	11	11.4488	10.4
6.59109	6.99581	7.43	8.84783	9.24224	9.49	10.239	10.9756	10.9
7.26786	7.62689	7.36	9.69048	9.8763	10.55	10.3038	10.5899	11.73
6.8692	7.15325	7.64	9.14607	9.69756	10.17	10.175	10.5867	10.77
7.67925	7.88367	7.89	8.0197	8.73674	10.25	10.0494	10.5584	11.09
7.23556	7.51846	7.57	9.80723	10.1577	10.22	11.4648	12.3756	11.67
6.92766	7.19087	7.67	9.14607	9.29719	10.53	10.5714	10.9313	11.97
6.512	6.81723	7.69	9.09497	9.41425	8.8	10.7105	11.2522	11.79
6.33463	6.63255	7.53	9.25	9.95235	9.05	9.86667	10.347	11.83
6.8692	7.09305	7.47	8.84783	9.13404	9.61	11.7971	12.1964	9.97
6.72727	7.24226	7.62	8.30612	9.17288	8.3	11.9706	12.1491	12.88
6.89831	7.20899	7.34	9.46512	10.2244	9.67	10.9262	11.3837	12.75
6.53815	7.33222	7.2	8.34872	9.02833	8.99	10.5714	10.8483	11.62
7.86473	8.01868	7.81	8.8	9.07266	10.04	9.92683	10.5063	10.78
6.16667	6.77105	7.97	9.30286	9.47229	9.85	10.8533	11.3437	11.47
6.38431	6.60221	7.24	7.94146	8.29469	9.85	9.98773	10.4867	9.47
6.72727	7.19702	7.68	8.39175	8.96325	9.77	11	11.3781	11.26
6.69959	7.12298	7.7	9.25	9.56786	9.99	11.4648	11.8655	12.51
6.78333	7.07479	7.86	9.52047	9.75819	9.44	11.7971	12.2448	11.14
6.84034	7.22436	7.31	8.99448	9.26746	8.36	10.9262	11.3208	12.02
7.30045	7.68118	7.48	10.0494	10.3921	9.09	11.1507	11.4565	10.32
7.5023	7.82844	7.5	10.1118	10.4086	9.01	10.9262	11.7358	10.9
7.10917	7.59243	7.4	8.61376	9.08443	9.4	11.5461	11.7965	11.35
6.72727	6.90926	7.64	9.69048	10.1283	9.74	10.7105	11.0983	10.89
6.43478	6.75139	7.56	11.1507	11.971	9.28	11.3846	11.7902	9.27
6.95726	7.12475	7.68	8.52356	8.89523	9.7	10.6405	11.1279	10.57
7.60748	7.97771	7.67	9.25	9.94861	9.62	9.46512	9.98618	10.22
7.64319	7.87842	7.56	8.99448	9.76483	9.54	10.3694	10.8332	12.81
6.59109	6.89042	7.9	8.05941	8.46718	9.38	10.7105	11.1941	10.87
6.6449	7.07865	7.61	8.30612	8.50856	9.4	11.0748	11.5432	10.84
6.512	6.96893	7.72	9.30286	9.69385	8.61	10.3038	10.949	13.01
7.17181	7.30335	7.85	7.75238	8.31386	9.95	11.6286	11.9819	10.66
7.07826	7.34367	6.99	8.8	9.01147	8.59	10.239	10.6832	11.85
6.35938	6.83858	6.76	8.8	9.25323	8.94	10.9262	11.4764	11.03
7.01724	7.34185	7.18	8.70588	9.23165	9.14	12.1493	12.6959	11.18
6.67213	7.18774	7.59	8.56842	9.41217	8.77	11	11.1656	10.03
7.10917	7.4189	7.33	9.04444	9.26226	8.65	11.3846	11.954	10.79
7.04762	7.27015	7.42	8.47917	8.71778	8.45	9.69048	9.92618	11.55
6.38431	6.85158	7.4	8.8	8.96925	9.58	10.8533	11.4276	11.37
6.48606	7.1888	7.23	8.84783	9.69095	8.85	10.4359	10.9833	11.1
6.53815	6.82791	7.15	8.99448	9.21745	9.6	10.3694	10.8484	10.98
6.8692	7.18848	7.18	9.4104	9.85057	10.46	9.7485	10.3956	13.12
6.8692	7.08573	7.28	7.90291	8.319	9.24	10.7815	11.2907	11.32
6.95726	7.22541	7.71	9.14607	9.38561	9.52	10.9262	11.2432	10.86
6.98712	7.31633	7.24	9.4104	9.7208	10.27	10.6405	11.1939	11.14
6.92766	7.14121	7.33	9.98773	10.2836	10.06	11.7122	12.3236	11.61
6.59109	6.92819	7.35	8.89617	9.51999	10.51	10.7815	11.1555	11.8
6.95726	7.29574	7.01	9.35632	9.55324	9.58	10.3694	10.6782	9.53
7.10917	7.37409	7.04	8.65957	9.07101	9.67	10.6405	11.1622	10.07
6.512	6.91745	6.91	9.04444	9.26023	9.52	11.5461	11.8453	11.74
7.10917	7.44076	7.18	9.92683	10.2548	9.89	10.8533	11.2482	10.92
7.26786	7.46426	7.53	9.35632	9.81593	10.07	10.5032	10.9428	11.64
7.71564	8.06825	7.24	8.70588	9.17865	9.06	10.6405	11.0306	11.66
6.67213	7.20634	7.15	9.46512	9.84076	9.33	11.3846	11.9202	11.01
6.95726	7.36638	7.12	9.92683	10.3446	9.91	10.3694	10.6796	11.89
6.16667	6.52414	7.27	9.69048	10.0827	9.39	10.9262	11.35	11.03
6.53815	6.92209	7.5	8.70588	9.23392	9.38	11.5461	11.7771	12.99
6.61789	6.86583	7.48	8.56842	9.03901	10.53	10.9262	11.1806	11.78
6.512	6.86599	7.69	9.35632	9.67418	9.72	10.7105	11.2286	11.11
6.67213	6.95278	7.57	9.4104	9.70208	9.51	11.2276	11.7862	11.63
6.92766	7.27679	7.63	9.30286	9.70294	10.12	9.35632	9.96864	11.25
7.46789	7.65409	7.83	8.56842	9.13434	10.54	10.5714	10.933	9.7
6.8692	7.29448	7.71	9.69048	10.1218	10.76	11	11.4653	9.42
6.78333	7.11898	6.87	7.60748	8.12839	11.31	12.2406	12.7858	11.53
6.46032	6.79165	7.06	10.0494	10.6079	11.22	11.1507	11.5399	12.53
7.23556	7.59436	6.76	9.4104	9.79064	10.29	10.7105	11.2549	12.09
6.46032	6.89667	6.81	9.30286	9.86222	10.01	11.2276	12.0937	11.54
6.35938	6.77945	7.13	8.70588	8.9931	9.58	9.86667	10.5484	12.06
6.72727	7.04363	7.02	11	11.2915	9.49	11.1507	11.417	11.39
6.81172	7.43379	6.75	9.30286	9.6451	9.67	11.1507	11.6809	12.02
6.59109	7.01563	6.88	10.175	10.651	9.68	10.7815	11.2683	11.52
6.89831	7.07521	6.98	8.52356	8.79551	10.11	10.6405	10.8624	10.78
6.6449	6.86632	6.72	8.84783	9.0563	10.16	8.52356	9.00416	12.2
6.81172	7.17465	6.93	8.99448	9.40398	9.93	11.3056	11.7158	10.94
7.20354	7.47178	7.25	8.26396	8.7561	10.25	11.5461	11.985	10.66
6.81172	7.08455	7.46	9.04444	9.29922	9.98	8.26396	8.80605	11.05
7.07826	7.3283	7.44	8.1809	8.65947	9.84	9.80723	10.4462	10.49
6.28571	6.77956	6.65	7.98039	8.4649	9.13	9.63314	10.1005	10.78
7.01724	7.24842	6.31	7.90291	8.49337	8.55	11.2276	11.9063	13.04
7.07826	7.48549	6.5	8.75269	9.02459	8.72	10.9262	11.5403	10.99
6.67213	7.11782	6.47	10.8533	11.1174	9.64	10.3038	10.5913	10.96
6.98712	7.35447	6.44	7.86473	8.22882	9.61	10.5714	11.1708	12.72
6.69959	7.16809	6.66	9.19774	9.59037	10.07	9.92683	10.2139	10.9
6.84034	7.34584	6.65	9.57647	9.99227	10.18	10.5714	10.8413	10.38
7.17181	7.57633	7.11	8.26396	8.52652	9.87	10.7105	10.981	10.36
7.46789	7.7247	7.05	8.94505	9.30597	9.68	8.26396	9.16807	9.38
6.53815	7.02694	7.1	8.65957	8.94934	9.82	8.89617	9.54217	10.09
7.10917	7.35163	7.33	8.94505	9.29994	9.56	10.239	10.7662	10.2
6.78333	7.02742	7.32	8.84783	9.50699	10.24	10.8533	11.5993	11.63
7.5023	7.68737	7.33	9.30286	9.64509	9.04	11	11.4749	11.05
7.57209	7.83853	7.52	8.34872	8.79408	9.77	10.175	10.405	11.37
6.48606	6.88556	7.66	8.84783	9.24712	7.99	10.4359	10.9507	10.7
6.6449	7.12313	7.51	8.94505	9.6392	8.38	9.80723	10.1639	10.91
7.17181	7.44939	7.48	9.63314	9.90473	8.05	11.5461	11.886	10.5
7.14035	7.32838	7.41	8.8	9.18693	8.4	11	11.3088	11.91
6.6449	7.03604	7.56	9.46512	9.77095	8.37	10.7105	11.0815	12.16
6.78333	7.06459	7.3	9.46512	9.87239	8.98	10.7105	11.4335	9.18
7.33333	7.6525	7.22	8.52356	8.91897	9.06	10.5714	11.0554	10.8
6.75519	7.25787	7.49	9.09497	9.52745	9.03	9.35632	9.76134	11.57
6.98712	7.20961	6.81	9.25	9.44552	8.35	10.239	10.7935	11.45
7.17181	7.67451	6.63	8.75269	9.36031	9.58	12.1493	12.5049	11.06
6.84034	7.10401	7.07	9.4104	10.0006	9.52	12.1493	12.5168	12.28
7.20354	7.60246	6.89	9.57647	10.1705	10.37	11.4648	11.9669	11.68
7.36652	7.76677	7	9.35632	9.61404	9.75	10.6405	10.9979	11.2
6.35938	6.86124	6.66	9.14607	9.45831	10	10.239	10.7206	10.81
6.16667	6.56081	6.52	8.99448	9.62774	9.54	11.1507	11.5747	11.57
6.67213	7.39355	6.42	9.09497	9.41141	9.91	12.0593	12.4045	11.22
6.53815	6.97582	6.43	8.99448	9.37023	10.05	10.3038	11.2363	10.84
7.07826	7.43207	6.2	9.04444	9.31937	10.09	10.175	10.6247	10.81
6.98712	7.26606	6.61	8.8	9.56859	9.64	10.4359	10.7693	12.04
6.46032	7.08512	6.53	8.34872	8.74035	9.91	10.5032	10.8604	11.73
7.10917	7.61285	6.38	8.22222	8.71989	9.22	10.6405	11.1472	12.45
6.92766	7.53353	6.41	9.19774	9.50156	10.4	10.3038	10.9524	11.02
6.16667	6.59106	6.59	8.94505	9.33966	9.38	11	11.6769	11.54
6.89831	7.1409	6.48	9.30286	10.0195	9.84	11.4648	12.088	11.07
7.23556	7.43295	6.22	8.47917	8.91905	9.95	10.4359	10.5392	11.07
7.01724	7.42774	6.5	8.89617	9.18697	9.64	11.7971	12.1592	11.84
6.61789	6.98227	6.29	9.4104	9.70631	9.38	11.2276	11.5838	9.69
6.72727	7.10045	6.12	9.86667	10.176	9.86	10.1118	10.732	12.79
6.53815	7.09936	6	8.30612	8.9624	10.2	9.04444	9.63883	10.4
6.67213	7.05594	6.05	9.63314	10.0985	9.08	11.0748	11.3447	11.62
6.16667	6.80915	6.48	9.80723	10.147	8.88	9.69048	10.172	11.03
6.95726	7.24328	6.44	8.26396	8.82526	9.08	10.7105	11.2012	11.79
6.84034	7.09386	6.41	9.46512	9.94705	9.92	10.3694	10.7297	11.04
7.4	7.68084	6.53	8.43523	8.71116	9.71	10.7815	11.439	11.31
6.69959	7.06741	6.41	8.43523	9.05992	9.27	10.7105	11.1198	11.45
6.89831	7.09589	6.88	10.175	10.3907	9.53	10.4359	11.2009	9.33
6.67213	7.00417	7.45	8.52356	8.89239	9.29	10.8533	11.4873	10.98
6.75519	7.04688	7.36	8.05941	8.35205	9	9.35632	9.99981	12.21
6.8692	7.18001	6.96	9.63314	10.0503	9.28	10.5032	11.0688	11.65
7.10917	7.51397	7	9.09497	9.60373	9.08	10.3038	10.6301	10.04
6.02963	6.33906	6.91	8.39175	8.6997	8.63	11.3056	11.4996	11.85
6.92766	7.2817	6.86	8.75269	9.11439	8.86	10.3038	11.0125	11.48
7.04762	7.36205	6.85	9.04444	9.47356	9.61	9.25	9.93101	11.13
6.23755	6.9701	6.81	8.30612	8.79098	9.38	11.9706	12.4934	11.64
6.72727	6.9153	6.55	9.09497	9.56165	9.11	10.1118	10.4171	11.65
6.33463	6.81758	6.51	8.84783	9.27845	9.46	8.8	8.97739	11.2
6.81172	7.20202	6.82	9.57647	9.84048	8.88	11.4648	11.8119	10.01
6.21374	6.82836	6.86	9.14607	9.51743	9.16	11.3056	12.0514	12.25
6.98712	7.19041	6.94	6.84034	7.30889	7.75	11.2276	11.8873	11.39
6.75519	7.03584	6.82	9.92683	10.2894	8.91	10.239	10.4646	10.73
7.01724	7.31268	6.88	9.86667	10.16	10.08	9.80723	10.4492	10.56
6.53815	6.74467	6.73	8.05941	8.40205	9.44	10.7105	10.8661	11.07
7.36652	7.52934	7.29	8.8	9.42945	9.56	10.9262	11.3268	11.48
6.6449	6.84469	6.64	8.30612	8.88262	8.53	11	11.2105	10.99
6.98712	7.2182	6.6	8.84783	9.25553	8.64	9.69048	10.2935	11.56
6.92766	7.21398	6.42	9.98773	10.5156	9.77	10.6405	11.1858	10.51
7.01724	7.18442	6.53	9.46512	9.83367	10.41	11.6286	12.0216	11.28
6.92766	7.28796	6.16	9.63314	10.1299	9.87	10.5714	11.1392	11.88
7.53704	7.90974	6.3	9.98773	10.157	9.69	10.3694	11.1572	11.31
7.26786	7.50076	6.67	8.52356	9.20282	10.39	8.34872	9.14338	11.31
7.04762	7.37451	6.91	8.14	8.43437	10.13	12.0593	12.4398	11.42
6.53815	6.76343	7.37	8.84783	9.11538	9.62	10.1118	10.7556	12.19
6.89831	7.47027	7.16	9.80723	10.0613	9.71	10.9262	11.2801	12.23
6.67213	7.18375	7.32	9.09497	9.44207	9.24	11.8832	12.5367	11.94
6.69959	6.97819	7.64	8.8	9.21682	9	10.9262	11.4793	11.33
7.53704	7.73965	7.65	8.26396	9.00848	9.55	10.5032	11.0884	9.84
6.8692	7.30887	7.47	8.84783	9.2308	9.74	9.52047	10.1942	10.53
6.95726	7.39989	7.38	7.90291	8.30092	9.2	11.3056	11.6431	12.69
6.67213	7.02883	7.34	8.61376	9.14058	9.68	12.1493	12.3082	12.74
7.53704	7.85789	7.35	8.94505	9.82281	9	10.3038	10.7484	12.25
6.35938	6.74838	7.86	9.86667	10.5313	8.88	10.239	10.6155	12.25
6.78333	7.11456	7.8	8.8	9.37626	8.9	10.9262	11.7955	11.89
6.95726	7.5889	7.64	8.84783	9.31268	9.35	10.3694	11.2588	11.52
6.43478	6.8476	7.82	8.0995	8.53567	9.5	12.2406	12.4553	11.4
6.69959	7.0031	6.45	10.4359	10.8711	9.55	11.0748	11.4503	10.21
7.23556	7.42922	7.35	9.14607	9.43402	10.56	11.7971	12.1005	12.07
6.07463	6.34003	7.16	9.19774	9.90116	9.93	12.0593	12.2296	10.93
6.72727	7.0857	7.06	9.35632	9.7135	9.72	10.9262	11.1067	11.47
6.6449	7.02063	7.13	9.4104	9.91876	9.31	10.3694	10.9099	10.57
6.84034	7.32824	7.21	8.30612	8.67044	9.62	11.3846	11.7681	10.16
6.67213	7.1068	7.25	8.94505	9.20233	10.21	9.63314	10.2335	11.44
6.84034	7.24243	7.33	9.52047	9.92899	9.39	10.5714	11.266	11.86
6.59109	7.09019	7.33	8.0197	9.29827	10.05	10.175	10.8162	12.37
6.1203	6.6538	7.63	9.14607	9.71105	9.92	11.3846	11.9543	10.79
7.46789	7.89041	7.64	8.8	8.90031	10.03	11.2276	11.3278	10.52
7.33333	7.61082	7.71	8.94505	9.52199	10.29	11	11.5581	11.84
6.75519	7.21919	7.45	8.26396	8.55156	9.9	11.5461	11.8454	10.68
6.53815	6.88574	7.35	9.09497	9.83126	10.02	11.4648	11.9557	11.83
6.89831	7.16285	6.95	10.0494	10.5836	9.87	10.175	10.8012	13.84
6.89831	7.11481	7.24	9.52047	9.98166	9.7	10.175	10.7377	11.2
6.67213	7.07606	7.13	7.53704	8.10267	8.87	9.98773	10.3579	10.9
6.33463	6.90949	7.36	9.19774	9.7218	8.89	10.3038	10.8871	10.86
6.09738	6.22338	7.91	8.43523	8.82723	7.8	10.4359	11.1654	10.08
6.38431	6.73169	7.39	8.65957	8.98481	7.73	10.3694	10.7774	14.19
6.46032	6.70451	7.92	9.25	9.98351	9.05	11.1507	11.542	12.23
7.36652	7.67474	7.58	9.86667	10.4168	10.07	10.9262	11.0334	11.37
6.35938	6.70031	7.41	9.35632	10.1217	9.21	10.8533	11.4336	10.63
6.78333	7.11128	7.44	8.43523	8.68791	9.25	11.2276	11.5957	11.22
7.36652	7.49545	7.29	8.34872	8.79068	9.14	11.3056	11.7367	11.09
7.53704	7.82971	7.05	7.64319	7.96261	9	10.9262	11.4382	12.47
6.28571	6.6491	6.52	8.94505	9.13888	9.02	10.4359	10.9939	10.95
7.10917	7.52177	6.58	8.75269	8.98547	9.89	11.2276	11.8444	10.75
6.05204	6.44559	6.69	8.14	8.57925	9.74	11.6286	11.7159	10.18
6.78333	7.00633	7.47	9.09497	9.51983	10.3	10.7815	11.1482	10.89
6.53815	6.90272	7.22	9.25	9.57083	10.03	12.2406	12.6376	11.42
7.64319	8.02319	7.17	9.46512	9.80828	10.23	10.5714	11.0508	11.65
7.26786	7.49559	7.1	9.19774	9.63337	10.25	10.9262	11.6251	11.36
6.81172	7.07327	7.18	8.89617	9.28162	9.48	10.7105	11.3282	11.07
7.01724	7.47773	7.23	9.30286	9.49905	9.19	11	11.1775	12.02
6.69959	7.14631	7.11	8.99448	9.45111	9.39	10.1118	10.3894	12.53
6.1434	6.6082	7.18	8.89617	9.40358	8.95	10.239	10.8117	11.64
7.20354	7.65081	7.44	8.1809	8.99512	9.02	10.3038	11.1511	11.45
6.67213	6.93251	6.99	9.52047	9.71633	9.13	12.1493	12.4208	10.55
7.10917	7.36852	7.07	9.4104	9.71645	8.95	9.98773	10.4011	12.08
7.04762	7.32873	7.11	9.09497	9.58099	9.81	10.7815	11.1408	12.01
7.5023	7.77095	7.55	8.22222	8.6028	9.49	10.5032	11.0526	12.59
6.1203	6.37895	7.59	8.65957	9.15031	9.88	10.3038	10.6747	11.13
7.01724	7.46186	7.42	8.47917	8.8322	9.76	11.6286	12.176	11.35
6.8692	7.34353	7.26	8.39175	8.7009	10.31	11.8832	12.6491	11.29
6.95726	7.4281	7.04	9.25	9.52677	9.83	11.0748	11.4139	11.93
6.61789	6.94454	7.02	8.30612	8.8225	9.83	10.3694	10.7484	9.41
6.92766	7.12778	7.2	9.46512	9.61413	9.54	7.53704	8.50536	12.04
7.23556	7.54574	7.15	8.89617	9.37534	9.85	10.7815	11.2611	10.67
6.46032	7.08511	7.24	9.63314	9.7811	8.5	10.1118	10.3383	9.68
6.46032	6.9592	7.14	8.75269	9.13093	9	11.2276	11.7771	10.79
6.56452	6.83783	6.93	8.61376	8.87733	9.44	11.0748	11.7835	10.69
7.07826	7.32222	6.94	9.63314	10.1693	10.49	9.69048	10.2306	10.24
7.10917	7.27616	7.08	8.75269	9.20603	10.92	10.6405	11.2134	11.62
6.81172	7.08993	7.17	7.86473	8.35344	10.97	12.4275	12.589	10.59
7.23556	7.5334	7.05	9.52047	9.91732	9.89	9.7485	10.4163	11.81
6.89831	7.12447	7.36	8.94505	9.46194	10.24	11.5461	11.7337	12.63
6.6449	6.92935	7.12	10.5032	10.6903	9.02	10.7105	11.6016	11.64
6.6449	6.98994	7.4	9.46512	9.693	10.3	12.3333	12.6989	10.96
6.92766	7.15619	7.25	9.14607	9.60632	9.87	11.1507	11.3075	10.3
6.92766	7.29959	7	8.84783	9.2607	9.7	12.4275	12.8899	11.34
6.81172	7.23842	7.3	8.70588	8.96733	9.16	11.5461	12.0004	11.35
6.53815	6.78603	7.39	9.52047	9.81727	8.85	10.5032	11.0771	10.52
6.81172	7.22185	7.7	8.99448	9.3987	8.8	10.7815	11.4054	11.46
5.92	6.2008	8.54	8.47917	8.91727	9.22	11.3846	11.7019	12.18
6.81172	7.06491	7.82	8.89617	9.35301	8.85	9.98773	10.5775	11.26
7.82692	8.39257	7.53	9.25	9.61271	8.7	11.0748	11.5055	10.55
6.61789	6.92848	7.37	8.70588	9.26482	9.28	10.8533	11.3666	11.67
6.56452	7.40414	7.36	8.47917	8.87513	10	9.98773	10.6105	12.11
6.1434	6.90426	7.46	9.7485	10.2086	8.89	10.8533	10.8745	12.29
6.98712	7.17727	7.79	8.84783	9.17492	9.22	10.239	10.5679	12.21
7.71564	7.95518	7.59	7.98039	8.45605	9.64	10.5032	11.0049	12.18
7.23556	7.55624	7.39	9.7485	10.4014	9.98	10.175	10.5977	10.28
6.92766	7.45083	7.46	9.25	9.75742	9.91	9.92683	10.4333	11.79
6.69959	6.96201	7.44	9.35632	9.93071	9.31	10.3694	11.0309	11.93
6.78333	7.22174	7.53	8.99448	9.64682	9.48	11	11.5884	11.88
7.53704	7.73382	7.59	8.99448	9.29113	9.81	11.4648	11.8098	11.91
7.04762	7.64814	7.83	9.4104	9.66487	9.08	9.69048	9.8508	9.94
6.31008	6.89872	7.32	8.89617	9.09312	9.36	11.3056	11.9809	11.66
6.98712	7.41741	7.21	8.89617	9.25657	10.91	11	11.3587	11.13
6.67213	7.03478	7.45	8.52356	8.99218	10.14	10.3694	11.2055	12.09
7.04762	7.20214	7.5	9.52047	9.86268	10.42	10.5714	10.9014	11.46
6.31008	6.65883	7.34	10.3038	10.5224	8.88	9.63314	10.1354	11.42
6.75519	6.97249	7.15	8.89617	9.56732	9.19	10.5714	11.266	11.41
5.85612	6.28805	7.34	9.35632	10.2448	10.07	9.04444	9.46208	10.5
7.04762	7.29998	7.12	9.52047	9.94505	9.18	10.4359	10.5063	10.85
7.30045	7.5642	7.35	9.63314	9.98066	8.65	10.7815	11.3533	10.95
7.78947	7.85241	7.35	8.8	9.12166	9.03	11.3846	11.7971	11.58
6.33463	6.94282	7.45	8.94505	9.42433	9.03	10.1118	10.9877	11.26
6.95726	7.08311	7.3	9.30286	9.78025	9.06	11.8832	12.1672	12.37
6.56452	7.08926	7.23	9.92683	10.3648	8.65	7.90291	8.2778	10
7.14035	7.43262	7.42	7.67925	8.32149	9.83	10.7105	11.1021	11.43
6.89831	7.2819	7.53	9.69048	10.109	9.72	10.5032	10.8357	10.96
6.78333	7.15346	7.41	9.09497	9.60383	9.07	10.3038	10.9012	11.99
6.67213	7.08595	7.24	9.14607	9.72744	8.86	9.92683	10.4333	10.87
7.17181	7.34573	7.21	8.0995	8.6941	9.97	11.1507	11.5862	11.52
6.78333	7.31446	7.73	10.175	10.9607	8.5	11.7122	11.784	11.16
7.20354	7.47276	7.86	8.0197	8.39645	9.42	11	11.2145	10.6
6.98712	7.26226	7.51	9.25	9.46326	8.79	9.86667	10.387	11.69
6.69959	7.05775	7.71	8.84783	9.26417	10.12	10.4359	10.8918	10.88
6.61789	7.06471	7.94	8.26396	8.65095	10.24	10.3038	10.7193	11.13
7.01724	7.20779	8.07	9.14607	9.6949	10.13	10.5032	10.9449	11.29
6.6449	6.99444	8.13	9.19774	9.52288	9.63	10.3694	11.0792	11.18
6.98712	7.34668	8.08	8.8	9.28516	9.56	10.7105	11.0983	10.29
6.48606	6.78145	7.54	9.09497	9.74149	9.89	12.3333	12.7219	12.04
6.05204	6.74325	7.8	9.04444	9.58921	10.16	10.9262	11.4077	10.4
6.81172	7.20895	7.78	8.99448	9.4868	9.36	11.7971	11.9633	10.74
6.89831	7.32285	7.77	8.56842	9.324	9.53	11.4648	11.7768	10.67
7.43379	7.83686	7.4	8.84783	9.40957	10	11.4648	11.8543	12.06
7.67925	8.04691	7.34	9.4104	9.72676	9.11	9.86667	10.2456	10.98
7.23556	7.43597	7.45	8.1809	8.56759	8.52	10.4359	10.7726	11.4
6.78333	7.12123	7.32	8.94505	9.49585	9.09	9.7485	10.243	10.76
7.43379	7.76656	7.33	8.89617	9.03202	9.18	10.4359	10.9117	11.6
6.98712	7.2174	7.12	8.75269	9.20796	10.33	9.4104	9.94641	12.17
7.07826	7.29924	7.4	8.30612	8.95959	8.85	9.25	9.74421	10.5
7.14035	7.51764	7.21	9.52047	9.89867	9.91	9.4104	9.79755	10.59
6.38431	6.86825	7.44	8.39175	8.9308	9	9.30286	9.77626	13.09
6.6449	7.19672	7.15	8.8	9.03701	9.84	11.9706	12.2683	11.44
6.75519	7.09186	7.03	8.99448	9.44512	10.06	10.5714	10.7457	11.11
6.31008	6.81069	7.22	8.84783	9.42519	9.55	11.3056	11.9118	12.16
6.81172	7.38394	5.97	9.52047	9.7946	10.41	10.3694	10.7736	12.41
7.75238	8.01347	7.88	8.30612	8.62558	7.74	10.6405	11.437	12.21
6.8692	7.23273	7.84	7.98039	8.50211	9	11.2276	11.5817	10.6
7.98039	8.41279	7.64	9.35632	9.89752	9.2	11.3056	11.7535	11
6.81172	7.27288	7.49	8.56842	8.93786	9.5	11.7122	12.1783	11.64
6.89831	7.21322	7.67	9.63314	10.2412	9.57	11.1507	11.5421	10.79
6.8692	7.44374	7.65	10.175	10.542	9.69	10.5714	11.5094	10.96
6.69959	6.96955	6.86	8.14	8.52036	9.46	10.7815	11.3278	11.27
6.6449	6.8819	7.2	8.30612	8.86612	9.11	10.5714	10.9193	10.51
6.72727	7.03358	7.68	7.71564	8.10011	9.98	9.52047	9.94637	11.51
5.65278	5.94651	7.78	9.35632	9.52699	9.87	12.7188	12.6424	11.51
7.43379	7.75379	7.63	8.75269	9.23565	10.17	10.7105	11.3959	11.46
7.36652	7.64779	7.52	8.22222	8.6484	10.27	11.7971	12.2897	9.62
6.61789	7.14214	7.57	8.43523	8.70289	10.1	10.0494	10.3479	11.57
6.75519	6.8997	7.44	9.7485	9.93045	10.52	11.3846	12.2351	11.3
6.02963	6.52125	6.74	8.47917	9.33228	9.92	11.0748	11.5897	11.92
6.95726	7.20032	6.94	8.65957	8.98613	10.68	10.8533	11.3824	13.27
6.1203	6.36442	7.37	8.22222	8.64215	11.02	9.09497	10.132	11.92
7.10917	7.31553	7.35	7.53704	8.39946	10.15	12.0593	12.4598	11.87
6.46032	6.85661	7.57	8.65957	9.10218	10.2	11.6286	11.9432	11.52
7.86473	8.48926	7.58	9.63314	9.90754	9.81	10.9262	11.1116	11.73
7.20354	7.50939	7.93	9.46512	9.74805	10.23	9.80723	10.4405	10.46
6.59109	6.90273	7.49	9.19774	9.60474	9.75	10.0494	10.5345	12.08
6.81172	7.17465	7.78	8.47917	8.95338	9.5	11	11.4976	12.44
7.33333	7.71297	6.95	10.5032	10.7145	10.5	10.6405	11.0702	10.76
7.04762	7.31536	6.89	7.75238	8.23834	10.12	12.6202	13.2134	10.79
6.05204	6.13102	6.97	8.61376	9.02242	9.82	12.2406	12.4535	11.45
6.72727	7.50023	7.18	7.46789	7.8434	10.41	11	11.2281	11.26
6.8692	7.46421	7.21	8.47917	9.0603	10.41	11.5461	11.9397	10.7
6.81172	7.27114	7.64	9.25	9.81122	9.56	11.4648	12.06	12.14
7.17181	7.40521	7.62	8.43523	8.95751	9.4	11.4648	12.1176	12.04
7.14035	7.73531	7.12	9.09497	9.47052	9.74	10.9262	11.6063	9.92
6.98712	7.29424	7.46	8.70588	8.79767	9.57	11.3056	11.4731	10.59
6.56452	6.73236	7.09	9.14607	9.52745	9.72	10.7105	11.4413	11.22
6.72727	7.03064	7.6	8.14	8.62015	9.56	10.3694	10.745	10.48
6.72727	7.00205	7.21	7.71564	8.35715	9.25	10.6405	10.9978	12.59
6.69959	6.99265	7.55	8.39175	8.78138	9.73	11.3056	11.6243	12.89
6.98712	7.1726	7.54	7.64319	8.34678	9.54	10.175	10.8163	10.25
6.72727	7.06719	7.76	8.65957	9.03784	10.05	9.92683	11.1153	11.51
7.23556	7.55388	7.6	8.75269	9.31508	9.43	10.0494	10.8682	10.72
7.20354	7.58742	7.6	8.52356	8.8074	9.12	12.0593	12.2533	10.81
7.30045	7.66108	7.52	10.239	10.4331	10.22	10.6405	11.0194	8.97
7.04762	7.61396	7.03	8.8	9.29357	9.39	11.2276	11.4999	11.21
6.67213	7.19382	7.39	9.04444	9.39718	9.78	9.4104	9.86242	11.59
6.38431	6.89513	7.52	8.52356	8.80303	10.39	12.0593	12.7006	10.65
6.92766	7.1516	7.43	8.89617	9.20604	9.49	10.4359	10.9459	10.98
7.04762	7.20274	7.51	9.57647	9.71402	10.27	11.6286	11.7706	11.82
6.67213	7.03718	7.45	9.4104	9.8526	10.68	12.2406	12.5431	12.48
6.61789	6.99695	7.64	8.84783	9.08315	10.31	8.99448	9.65741	12.27
6.38431	6.80243	7.72	10.1118	10.4419	10.75	9.4104	9.72149	12.17
6.69959	7.21895	7.79	8.61376	9.073	10.09	11.0748	11.3573	11.51
6.48606	6.78145	7.09	8.14	8.6313	9.4	11.6286	11.9131	9.4
7.82692	7.883	7.18	9.09497	9.56585	9.6	11	11.2859	11.12
7.01724	7.41422	7	9.86667	10.0877	10.19	11	11.3313	12.24
6.78333	7.09649	7.12	8.39175	8.72846	9.98	10.7105	10.9912	9.9
6.81172	7.3743	6.82	9.52047	10.0144	10.52	11.4648	11.8589	11.33
7.10917	7.23143	6.37	8.94505	9.27245	9.3	10.5032	11.0553	11.58
6.89831	7.183	6.99	9.25	9.7873	9.53	11	11.2132	12.99
7.07826	7.43988	6.92	7.94146	8.57806	9.54	10.3694	10.7888	11.98
6.26154	6.53353	7	8.84783	9.1142	9.74	10.6405	11.2107	11.91
6.69959	6.97469	7.17	8.94505	9.49591	9.29	11.0748	11.3821	11.82
6.67213	7.09769	6.94	9.98773	10.3432	9.95	10.9262	11.1302	10.86
7.01724	7.36939	6.87	9.4104	10.0689	9.91	11.8832	11.9752	10.53
6.84034	7.23957	7.13	8.47917	9.13154	10.34	11.4648	11.8771	11.75
6.81172	7.14971	7.22	9.63314	10.5271	9.87	10.175	10.4777	11.36
6.48606	6.81647	6.82	7.82692	8.20258	9.01	11.7971	12.4837	11.38
6.59109	6.8717	7.2	7.36652	7.83921	9.06	11.2276	11.6849	11.15
6.72727	7.21508	7.31	9.7485	10.0795	10.06	10.5714	11.0743	12.18
6.61789	7.06791	7.78	9.69048	10.4071	9.85	12.0593	12.6246	12.5
6.81172	7.16013	7.81	8.52356	8.94621	10.47	10.9262	11.4027	11.01
6.69959	7.01497	7.6	8.75269	9.11294	9.41	11.0748	11.4749	11.5
7.64319	7.9757	7.63	9.19774	9.58516	9.84	10.9262	11.203	11.5
6.95726	7.41367	7.46	8.75269	9.18938	9.05	10.6405	10.7938	12
6.56452	6.80101	7.56	9.14607	9.74179	8.93	10.4359	10.8288	11.97
7.33333	7.68864	7.64	9.80723	10.0978	10.05	9.63314	10.387	12.31
6.75519	7.1727	7.07	9.04444	9.45517	8.91	11.2276	11.4524	10.77
7.4	7.75988	7.24	8.56842	9.19809	8.66	12.0593	12.2468	11.09
7.20354	7.65627	6.83	9.14607	9.66237	9.54	10.7815	11.2223	12.36
6.69959	6.96616	7.34	8.84783	9.31268	8.72	11	11.1574	11.61
7.75238	8.34526	7.31	9.30286	9.6222	8.77	9.35632	10.0633	11.73
6.61789	7.00202	7.43	9.30286	9.59931	9.3	10.6405	11.1209	12.26
6.81172	7.17341	7.31	8.94505	9.46914	8.63	10.6405	10.92	11.62
7.10917	7.29542	7.38	9.7485	10.1057	8.18	11.4648	11.8325	11.89
6.35938	6.74961	7.66	8.0197	8.49211	9.66	10.4359	10.7375	12.11
6.92766	7.19354	7.73	8.14	8.93053	10.06	11.2276	11.5997	11.1
6.53815	7.0591	7.85	9.63314	9.96056	10.22	10.0494	11.0088	10.94
6.98712	7.38646	7.72	8.34872	8.66943	9.66	10.7105	11.0926	11.91
6.43478	6.86009	7.82	8.56842	9.03711	8.91	9.25	10.0445	11.55
6.95726	7.32298	7.78	8.61376	8.897	8.54	10.8533	11.6423	10.58
6.95726	7.33493	7.81	9.09497	9.68087	8.71	11.1507	11.6837	11.2
6.8692	7.24964	7.96	8.70588	9.1948	9.32	10.0494	10.4848	11.86
7.01724	7.22988	8.01	9.46512	9.55057	9.2	11.6286	12.0216	10.43
6.21374	6.63444	8.05	8.70588	9.33485	9.37	11.1507	11.3824	11.06
6.67213	7.23758	7.52	8.89617	9.17131	9.2	10.8533	11.1818	12.53
7.10917	7.39355	8	9.46512	9.93094	9.09	11.7122	12.0292	10.4
6.78333	7.04031	7.57	9.35632	9.69409	9.64	10.239	10.4692	12.38
7.20354	7.4165	7.8	8.65957	9.26706	9.59	9.92683	10.2292	11.52
7.4	7.55884	7.66	9.80723	9.93815	9.5	11.3056	11.5925	11.62
6.8692	7.42913	7.71	8.89617	9.1907	10.12	10.1118	10.7094	11.6
6.92766	7.07321	7.65	8.65957	8.91013	9.61	9.04444	9.71353	11.78
6.67213	7.20849	7.44	8.05941	8.98747	10.06	11.3056	11.5149	11.2
6.512	6.81264	7.47	8.94505	9.3297	10.17	10.7815	11.1747	12.12
6.61789	6.97291	7.49	9.30286	9.79165	10.04	11.7971	12.1706	11.57
6.6449	7.04817	7.51	9.63314	9.94775	10.13	10.5714	11.1228	11.03
7.53704	7.78648	7.68	8.94505	9.39982	9.45	10.9262	11.3931	11.52
6.75519	7.03315	7.85	8.99448	9.33054	9.93	10.239	10.5909	10.44
6.81172	7.12479	7.68	9.30286	9.60348	9.84	10.4359	11.0047	11.6
7.94146	8.06819	7.41	8.05941	8.61155	9.85	11.2276	11.4396	10.37
6.8692	7.03922	7.54	9.09497	9.54117	9.38	10.5714	11.1044	12.18
6.6449	6.94205	7.4	9.46512	9.71757	8.76	11.3056	11.9398	11.81
7.60748	8.05807	7.24	9.14607	9.56119	9.05	11.6286	11.8585	13.02
6.89831	7.31972	7.61	8.75269	9.22751	10.14	10.3694	11.1089	12.37
6.78333	7.08346	7.56	9.25	9.79516	9.16	10.8533	11.474	11.08
6.95726	7.35168	7.86	9.52047	9.87572	9.27	11.1507	11.2405	10.46
6.92766	7.39	7.76	8.52356	8.66113	9.36	10.175	10.4722	10.71
6.92766	7.38294	7.95	9.92683	10.2377	8.65	11.7122	11.8276	10.37
6.8692	7.00753	7.51	9.04444	9.60473	8.4	11	11.451	10.68
7.64319	8.0465	7.58	8.65957	9.04084	9.29	10.7815	11.1688	10.98
6.33463	6.62915	7.47	8.43523	8.94075	9.21	9.7485	10.4103	10.91
6.67213	6.92849	7.68	8.99448	9.34229	8.54	10.8533	11.5329	11.17
7.98039	8.29753	7.96	8.8	9.20154	8.49	11	11.4605	10.3
7.36652	7.79537	7.24	8.75269	9.35193	8.41	11.2276	11.705	9.95
6.21374	6.51886	7.46	9.09497	9.47717	8.68	11.2276	11.625	11.11
7.20354	7.46314	7.27	9.52047	9.76572	9.68	10.6405	11.0499	10.66
6.59109	7.03376	7.53	9.19774	9.43981	9.02	10.1118	10.383	10.73
6.92766	7.20919	6.94	8.30612	8.61637	9.11	11.3846	11.7288	11.07
6.8692	7.27483	6.77	8.34872	8.85945	9.1	10.0494	10.5324	10.62
		7.38	9.30286	9.52819	9.39	10.7105	11.1002	11.89
		7.61	8.56842	8.98901	9.95	12.1493	12.6925	11.17
		7.42	8.65957	9.02743	9.46	10.0494	10.3657	10.47
		7.64	9.19774	9.53026	9.85	10.7815	11.4603	10.59
		7.39	9.09497	9.27636	9.96	11	11.5761	11.64
		7.2	9.35632	9.70531	9.59	10.4359	11.3034	11.63
		7.48	9.7485	10.0441	10.08	10.5032	11.2005	10.13
		7.74	8.84783	9.40704	9.65	11.0748	11.2506	11.26
		7.6	9.52047	10.0397	9.44	9.46512	10.1682	12.7
		7.43	9.52047	9.84769	9.15	11.9706	12.4081	11.28
		7.43	8.84783	9.28392	9.88	10.8533	11.2137	11.68
		7.35	8.0995	8.68927	9.9	10.6405	11.3623	11.48
		7.52	8.99448	9.16526	9.94	11.3846	11.6819	11.49
		7.56	10.3694	10.7882	9.95	10.239	10.6912	9.84
		7.87	8.14	8.42926	9.92	10.175	10.7275	10.2
		7.81	8.26396	8.61729	10.7	10.0494	10.5079	10.84
		7.54	8.22222	8.60004	9.14	11.3846	11.8087	11.71
		7.65	8.65957	8.98223	8.96	12.0593	12.5369	10.8
		7.35	10.3694	10.8004	9.55	10.7105	11.2917	12.72
		6.69	9.46512	9.70625	9.56	11.1507	11.4496	10.16
		7.91	9.35632	9.90019	10	10.3694	10.7754	11.14
		7.76	10.175	10.4405	9.82	9.98773	10.5346	10.96
		7.4	8.56842	9.0448	9.3	10.8533	11.4581	11.56
		7.11	8.65957	9.07437	9.28	11.2276	11.4313	11.54
		7.01	8.8	9.03289	9.4	11.3846	11.6982	10.72
		7.02	8.94505	9.3843	9.33	11.3846	11.9171	11.23
		7	8.14	8.46817	9.47	10.7105	11.132	11.06
		6.88	10.3694	10.774	9.79	9.35632	9.90343	11.64
		6.88	9.30286	9.57654	9.37	11.2276	11.5956	12.64
		6.67	9.19774	9.38087	9.46	10.1118	10.2614	11.32
		6.45	8.84783	9.28579	9.66	10.7815	11.2449	10.14
		7.67	8.30612	8.79474	9.68	11.1507	11.5155	11.03
		7.55	9.46512	10.0077	9.41	9.57647	10.3651	12.26
		7.44	8.75269	9.14828	8.9	10.5714	10.9948	12.24
		7.54	9.25	9.59661	9.04	10.3694	10.8226	11.15
		7.52	8.75269	9.25892	9.4	10.5032	10.6066	10.88
		7.41	9.25	9.51159	9.72	9.86667	10.5516	11.77
		7.21	9.57647	9.80824	9.37	12.0593	12.5582	11.91
		7.31	9.09497	9.5472	9.1	10.1118	10.6131	10.94
		7.04	8.84783	9.15021	9.68	7.57209	8.27552	10.12
		6.22	8.99448	9.35598	8.96	10.7105	11.187	12.86
		6.51	9.52047	9.83674	9.3	11	11.3385	12.82
		6.3	10.175	10.4177	10.58	9.69048	10.224	12.91
		6.79	8.84783	9.29138	10.46	11.2276	11.4424	12.06
		6.89	8.1809	8.64875	10.71	10.5032	10.7188	12.29
		6.97	9.14607	9.72752	10.27	11.0748	11.6756	11.79
		7.21	9.52047	9.77856	10.33	10.7815	11.4219	10.85
		6.96	9.35632	9.6005	10.25	10.8533	11.3388	10.73
		6.87	8.47917	8.79174	10.42	10.9262	11.3167	11.16
		6.82	9.57647	10.0196	9.37	10.5714	10.9011	12.55
		6.21	7.26786	7.85494	9.53	10.3038	11.1151	11.73
		6.69	9.30286	9.87337	10.39	10.8533	11.1289	10.11
		7	9.52047	9.89149	10.21	11.5461	12.1106	11.29
		6.6	8.0995	8.94328	10.7	11	11.4283	12.66
		6.71	9.80723	9.96667	10.56	11.5461	11.8859	12.97
		6.58	8.89617	9.23745	10.64	9.92683	10.6495	10.81
		6.62	10.175	10.3962	10.22	10.3694	10.7102	11.61
		6.45	8.1809	8.77322	9.81	10.0494	10.39	9.85
		6.33	9.7485	10.1319	8.86	10.7815	11.1373	10.47
		6.44	8.99448	9.41841	9.02	9.69048	10.1529	11.15
		6.4	9.63314	10.2221	11.31	11	11.3295	11.42
		6.4	9.46512	9.73853	10.73	10.8533	11.3057	10.22
		6.54	8.75269	9.28132	10.25	10.8533	11.4773	11.25
		6.54	8.47917	8.80019	9.77	10.7105	10.9466	12.45
		6.68	9.86667	10.2401	10.05	11.4648	11.9421	10.8
		6.49	8.52356	8.82434	9.7	10.7815	11.0865	11.09
		6.81	8.99448	9.61549	8.79	10.9262	11.1835	11.02
		7.03	8.75269	9.2275	8.7	10.175	10.5169	11.75
		6.69	9.46512	10.1117	10.05	9.98773	10.6648	12.78
		6.75	9.4104	9.75488	10.24	10.4359	11.0752	11.74
		6.86	8.65957	9.20085	10.32	11.1507	11.1851	11.74
		7.12	9.63314	9.67852	9.83	11.3056	11.6811	10.13
		7.15	8.94505	9.42013	10.88	10.5714	10.9849	11.88
		7.2	9.19774	9.84812	10.94	11	11.5134	11.44
		7.05	8.52356	9.00173	10.62	10.5714	11.1202	11.58
		6.97	9.46512	9.81827	10.85	11.2276	11.5857	10.71
		6.88	9.25	9.87632	9.79	10.6405	11.2939	12.44
		6.83	7.60748	7.98953	9.72	10.175	10.4154	10.62
		7.39	9.19774	9.60475	10.11	9.80723	10.421	12.35
		7.11	8.61376	9.06557	8.82	9.80723	10.0229	12.31
		7.24	8.65957	8.95876	9.38	11.5461	12.1138	12.16
		7.26	7.94146	8.3735	10.06	10.239	10.8171	11.83
		6.67	8.99448	9.29496	10.43	9.63314	10.0163	9.87
		6.97	8.1809	8.81741	9.9	10.5714	11.0841	11.22
		6.81	9.30286	9.52817	9.74	11.0748	11.3235	10.8
		6.91	9.4104	10.0254	8.65	11.3056	11.8729	9.52
		6.67	9.35632	9.95431	10.04	10.9262	11.9641	10.39
		6.73	9.46512	9.70016	9.75	10.7815	10.9515	9.98
		7.12	8.52356	9.10081	9.69	12.3333	12.6209	12.33
		7.55	9.14607	9.42517	9.65	9.09497	9.5501	11.59
		7.54	9.19774	9.47244	9.37	10.6405	11.2106	12.23
		7.63	8.89617	9.36097	9.73	11.7971	12.1751	11.66
		7.49	9.35632	9.87425	9.56	10.5714	11.0816	10.69
		7.33	9.52047	9.78383	9.58	11	11.2764	11.73
		7.15	9.69048	10.3033	9.63	10.4359	10.7871	11.19
		7.69	9.04444	9.6828	10.18	11.0748	11.6006	11.56
		7.66	8.94505	9.49584	9.97	10.7105	11.2363	10.31
		7.33	8.89617	9.7391	9.07	11.8832	12.3339	12.05
		7.5	9.4104	9.71643	9.05	10.3038	11.0343	11.68
		7.33	7.64319	7.96659	9.01	10.4359	11.0074	11.49
		7.41	8.8	9.59799	8.18	11.3056	11.6412	10.93
		7.63	9.46512	9.63637	8.33	10.6405	11.1857	10.81
		7.09	9.46512	10.0131	8.82	11.5461	12.1953	10.18
		7.19	8.43523	9.05434	8.7	10.7815	11.1128	11.63
		7.42	9.30286	9.66289	8.9	11.3056	11.8393	12.28
		6.99	9.25	9.65267	9.02	10.7815	11.1427	11.76
		7.41	8.75269	9.19117	8.97	10.6405	11.1093	10.99
		7.42	9.09497	9.40177	8.97	11.3056	11.6299	10.43
		6.7	8.94505	9.27809	8.91	13.024	13.0459	10.46
		7.03	9.19774	9.69776	9.16	9.52047	10.0577	11.34
		7.04	8.84783	9.26418	9.45	10.1118	10.7589	12.12
		7.3	8.75269	9.14506	10.28	8.61376	9.26548	13.12
		7.37	8.8	9.16528	9.8	10.239	10.8507	11.49
		7.54	8.8	8.98963	9.72	11.6286	12.0994	12.58
		7.51	10.175	10.2866	8.83	10.239	11.0394	11.81
		7.63	9.30286	9.612	9.51	9.14607	10.026	11.84
		7.39	8.43523	8.91312	9.74	9.14607	9.65671	11.77
		7.48	8.47917	8.74225	9.83	10.5714	11.0176	10.89
		7.35	8.52356	8.91287	9.78	11.1507	11.5096	10.93
		7.07	9.09497	9.47885	9.05	11.4648	11.794	10.55
		7.07	9.57647	9.77089	10.14	10.3694	11.051	9.92
		7.01	7.75238	8.26848	9.56	12.1493	12.4578	10.27
		6.93	8.34872	8.66475	9.43	9.86667	10.9887	10.6
		7.59	8.65957	8.88823	10.16	10.0494	10.4338	11.61
		7.64	9.14607	9.52744	10.14	12.3333	12.6403	11.09
		7.63	9.25	9.43455	10.03	10.175	10.8957	12.29
		7.23	9.4104	9.85049	10.22	10.1118	10.336	9.63
		7.95	9.04444	9.47732	10.36	12.1493	12.6958	10.6
		7.39	8.70588	9.21605	10.16	11.0748	11.3191	11.22
		7.29	8.30612	8.66123	9.09	11.4648	12.0704	13.17
		7.43	9.46512	9.93097	9.78	10.0494	10.586	12.31
		7.58	9.63314	9.95736	9.39	11	11.1837	11.61
		7.6	8.70588	9.0926	10.21	12.0593	12.3846	12.27
		8.09	9.04444	9.68905	9.77	9.92683	10.32	12.63
		8.12	8.26396	8.63034	10.23	10.5032	10.764	11.75
		7.51	9.14607	9.73313	10.32	10.5714	10.9908	10.16
		7.17	8.26396	8.62766	9.63	11.0748	11.359	11.36
		7.23	8.94505	9.14075	10.34	10.8533	11.6845	9.85
		6.82	8.70588	9.15006	9.81	9.46512	9.74209	9.98
		7.09	8.99448	9.3408	9.51	9.57647	10.3014	10.78
		7.32	9.30286	10.0079	8.66	11.0748	11.4749	9.94
		7.49	9.57647	9.67699	9.48	11.6286	12.0286	10.32
		7.49	8.47917	8.714	8.91	10.6405	11.0872	12.23
		7.28	10.7105	10.8617	9.74	11.9706	12.4387	11.02
		7.6	8.89617	9.44615	9.79	10.239	10.6544	11.24
		7.75	7.78947	8.51916	10.37	12.2406	12.5833	10.89
		7.85	9.09497	9.39775	10.18	10.239	11.0065	11.22
		7.04	8.8	9.14918	10.69	10.3038	10.7173	12.16
		7.13	10.8533	10.9904	10.41	10.4359	10.7661	11.41
		7.12	8.89617	9.36504	10.28	11.7122	12.1755	11.32
		7.07	8.8	9.14632	9.49	10.4359	10.7989	12.11
		6.88	9.25	9.74095	9.91	12.0593	12.534	10.06
		6.6	9.46512	9.84617	10.15	10.0494	10.3247	9.71
		6.43	8.39175	8.65284	10.12	10.5714	11.0439	9.39
		6.48	8.56842	9.20983	10.19	11.7971	12.2367	11.73
		8.11	8.52356	8.97378	10.51	10.6405	10.9287	10.51
		7.57	9.25	9.55784	9.99	10.0494	10.7305	11.95
		7.58	10.239	10.4927	10.01	10.175	11.1104	12.49
		7.32	7.67925	8.09122	9.49	11.5461	11.6573	10.21
		7.84	9.25	9.56355	9.35	10.1118	10.4606	11.38
		7.34	9.4104	9.8547	9.79	12.5231	12.7448	11.7
		7.22	9.86667	10.0592	8.68	10.1118	10.7149	9.6
		7.63	9.52047	9.77592	9.72	9.57647	9.79998	11.01
		7.63	8.94505	9.89471	8.41	7.78947	8.99438	12.85
		6.6	9.4104	9.9065	9.71	11.3056	11.5177	13.43
		6.45	9.63314	9.7831	9.43	11.3056	11.6207	10.04
		7	9.52047	9.80434	9.05	9.4104	9.7562	10.19
		6.87	8.84783	9.18738	9.49	10.0494	10.3439	10.91
		6.84	9.30286	9.81795	9.42	10.8533	11.2443	11.08
		7.2	7.98039	8.51613	8.79	10.175	10.7006	11.53
		7.4	8.8	9.16524	9.9	11.1507	11.4314	9.81
		7.45	8.75269	9.10569	10.06	10.5714	10.6961	11.37
		7.61	8.89617	9.07083	9.16	8.56842	9.51496	10.47
		7.97	9.86667	10.2401	9.24	10.4359	10.8897	10.48
		7.78	9.35632	9.78058	9.6	10.7105	11.1532	11.6
		7.87	8.0995	8.51424	9.39	11.2276	11.7987	10.32
		7.07	9.19774	9.75534	9.31	11.3056	11.725	12.93
		7.37	9.14607	9.62122	10.24	9.46512	9.92474	11.42
		7.51	9.52047	9.97049	10.73	10.6405	11.1138	10.48
		7.68	9.19774	9.50015	10.27	9.30286	9.72154	11.63
		7.56	8.75269	9.04311	10.01	11.2276	11.4998	12.19
		7.64	9.46512	9.78757	10.01	10.6405	11.4455	11.49
		7.49	8.1809	8.65585	9.8	11.2276	11.4642	10.99
		7.37	8.43523	8.73514	8.94	10.239	10.7162	10.4
		7.22	8.61376	9.02563	10.07	11.7971	12.2723	11.18
		7.54	8.89617	9.22205	10.63	9.92683	10.4163	10.54
		7.7	8.70588	9.08797	10.62	10.9262	11.3435	10.79
		7.56	8.99448	9.16177	10.77	10.3694	10.7537	11.05
		7.63	10.4359	10.6757	9.84	9.69048	10.0527	12.06
		7.33	8.65957	9.25077	10.01	10.5714	11.0892	11.61
		7.25	8.70588	9.22489	8.23	10.3694	11.0053	11.76
		7.21	8.75269	9.26553	8.57	11.3846	11.5364	11.54
		7.15	7.94146	8.54273	8.24	9.92683	10.5815	11.36
		7.18	10.0494	10.6973	8.52	10.9262	11.8008	12.4
		7.19	9.7485	10.0728	8.44	9.98773	10.5273	11.1
		7.2	9.09497	9.56372	8.9	11.3846	11.7001	12.49
		7.57	9.09497	9.25817	9.76	9.80723	9.99879	11.71
		7.67	8.84783	9.28954	9.55	12.7188	13.0343	11.95
		7.09	8.99448	9.41656	9.04	11.9706	12.3973	10.94
		6.71	8.8	9.31101	9.57	11.5461	11.9284	11.26
		6.79	9.04444	9.48115	8.89	11.3846	11.7702	11.36
		6.95	9.04444	9.77378	9.45	9.98773	10.4119	11.93
		7.18	8.99448	9.34226	9.03	10.5714	10.9143	11.64
		6.86	8.70588	8.99891	8.77	9.98773	10.3611	12.48
		6.59	7.60748	8.29706	8.72	10.239	10.7638	11.17
		5.92	8.84783	9.28025	10.57	10.5714	11.0768	10.62
		6.85	8.22222	8.5651	9.6	11	11.5352	11.11
		6.41	9.04444	9.45342	10.17	10.7105	11.1099	11.03
		6.2	9.04444	9.53922	10.08	10.3038	10.7268	12.05
		6.42	9.19774	9.61029	10.39	10.5032	10.7667	11.12
		7.04	7.67925	8.13408	9.21	9.80723	10.2807	12.08
		7.59	9.4104	9.95505	9.69	12.5231	13.2233	11.49
		7.7	8.70588	9.19073	10.23	13.4545	13.5769	10
		7.92	9.63314	9.81723	9.38	10.175	10.7403	11.35
		7.69	8.99448	9.43535	8.98	9.69048	10.1275	12.96
		7.73	8.22222	8.49006	9.55	11.7122	11.8375	11.53
		7.9	9.09497	9.58768	8.7	9.80723	10.3579	10.75
		8.25	8.84783	9.24879	10.16	11.7971	12.0557	11.38
		7.98	9.30286	9.82287	9.37	11.0748	11.4877	11.08
		8.18	9.80723	10.2286	9.39	11.1507	11.1681	10.79
		7.89	8.22222	8.91997	9.36	10.4359	10.8856	11.5
		7.95	7.94146	8.57802	9.73	10.0494	10.4035	12.22
		7.73	8.8	9.06136	9.39	11	11.3702	11.62
		7.7	8.84783	8.99855	9.6	11.3056	11.8053	10.94
		7.59	8.89617	9.34141	9.59	12.5231	12.7974	10.64
		7.73	9.57647	10.0351	9.64	11.4648	12.0499	11.03
		7.85	8.84783	9.26242	10.13	10.1118	10.565	10.7
		8.01	9.35632	9.69569	9.84	10.6405	10.8947	12.23
		8.07	9.63314	10.2315	9.91	10.1118	10.5552	11.15
		8.35	8.99448	9.40043	10.49	11.1507	11.4093	11.05
		7.96	8.47917	9.10835	9.14	11.7122	11.9911	11.37
		7.73	8.99448	9.27846	8.52	10.0494	10.2692	10.85
		7.78	8.99448	9.4633	8.57	10.7105	11.1199	11.02
		7.51	10.3038	10.5792	8.34	9.09497	9.90485	10.42
		7.35	8.61376	9.02238	9.98	10.7815	11.0833	11.24
		7.41	8.94505	9.35339	9.71	11.3056	12.0088	12.07
		7.3	9.14607	9.48745	8.76	9.63314	9.94123	11.47
		7.1	9.86667	10.1793	9.92	11.4648	11.7806	11.84
		7.18	8.89617	9.58438	9.42	11	11.4799	11.65
		7.75	9.25	9.47309	8.08	11.3056	11.6708	10.84
		7.78	8.61376	8.92024	9.81	10.0494	10.8515	12.27
		7.43	9.25	9.59038	9.79	11.6286	12.0356	11.94
		7.6	8.61376	9.21988	9.17	12.0593	12.5108	11.98
		7.76	9.14607	9.27717	8.81	11.0748	11.8383	13.28
		7.37	9.46512	9.75929	9.38	10.3038	10.7484	10.94
		7.39	8.0995	8.49832	9.41	11.4648	11.5834	11.36
		7.28	9.19774	9.79482	9.1	11.0748	11.4707	10.6
		7.27	9.30286	10.1098	8.37	11.6286	12.0286	11.54
		7.16	9.25	9.7951	8.5	8.84783	9.56051	11.05
		7.12	9.4104	9.89234	9.38	10.8533	11.4245	11.67
		7.22	9.14607	9.41018	10.08	7.46789	7.98626	10.58
		6.2	8.14	8.58086	9.89	9.30286	9.73575	11.7
		7.11	11.0748	11.627	9.82	10.4359	10.9483	12.05
		7.69	9.25	9.51284	9.67	11.5461	11.9511	12.3
		7.38	9.52047	9.8525	9.94	10.7815	11.399	11.85
		7.41	8.26396	8.68675	10.11	10.239	10.6618	11.15
		6.97	8.75269	9.11586	9.61	12.5231	12.6596	12.33
		7.48	10.239	10.5438	9.7	11	11.5791	12.42
		7.47	9.30286	9.60068	10.19	10.0494	10.5139	10.47
		7.68	8.8	8.97669	9.81	9.92683	10.2507	10.99
		7.28	9.09497	9.37945	9.36	12.1493	12.5678	10.21
		7.1	9.35632	9.58171	9.63	9.80723	10.1959	10.65
		7.13	9.25	9.65086	10.17	10.4359	10.9157	10.73
		6.9	9.52047	9.79874	9.24	10.7105	11.1099	11.03
		6.93	9.09497	9.45759	9.26	11.6286	11.9131	12.39
		7.03	8.89617	9.363	9.65	9.92683	10.0545	12.09
		7.3	8.70588	9.00011	9.81	11.9706	12.2449	11.09
		7.37	9.30286	10.0354	9.5	11	11.5465	11.31
		7.31	9.35632	9.64972	8.58	11.3846	12.2629	11.2
		7.59	9.57647	10.0131	10.9	10.1118	10.7743	11.4
		7.75	8.84783	9.38004	11.46	12.0593	12.4069	11.62
		7.23	9.19774	9.84153	10.33	11.9706	12.4745	11.07
		7.4	10.239	10.4101	10	11.3846	11.6767	11.47
		7.24	8.61376	9.1002	9.02	10.5714	11.2048	9.83
		7.62	9.86667	10.1761	8.87	11.3846	11.749	10.88
		7.76	8.70588	9.09261	8.54	9.69048	10.1982	11.51
		7.76	9.30286	9.71227	9.6	10.5032	11.1367	11.55
		7.82	9.69048	10.0131	9.64	10.7815	11.1128	10.7
		7.7	8.99448	9.55383	9.52	9.69048	10.3014	12.26
		7.61	10.1118	10.7895	9.12	9.80723	10.4789	11.86
		7.6	8.84783	9.32895	9.32	9.30286	9.71532	11.32
		7.55	8.75269	9.34917	9.42	11.5461	11.9952	11.91
		6.7	9.04444	9.39266	8.89	11.3056	11.6489	11.63
		6.78	9.25	9.46759	9.09	10.9262	11.4542	11.73
		6.65	9.80723	10.2117	9.79	11.8832	12.0917	11.15
		6.38	8.75269	9.15813	9.84	10.3694	10.8618	11.93
		5.95	8.89617	9.21529	9.57	10.3038	10.8158	11.35
		6.22	9.04444	9.34874	9.76	10.9262	11.2858	11.26
		6.58	9.35632	9.54186	9.91	11.6286	11.9925	11.69
		6.89	7.98039	8.48298	10.34	11.2276	12.1215	11.64
		7.55	9.04444	9.57672	9.85	11.2276	11.4612	12.11
		7.94	9.7485	10.0175	9.14	9.92683	10.252	11.79
		8.14	8.70588	8.94348	9.8	11.2276	11.8019	10.17
		7.95	8.65957	9.12834	9.59	12.5231	12.847	12.01
		7.58	9.63314	9.82605	8.19	10.5714	11.2958	10.82
		7.43	8.99448	9.20632	10.43	11.4648	11.8455	10.7
		7.75	8.70588	9.23393	9.22	11.8832	12.1909	10.88
		7.92	8.75269	9.07951	9.19	11.3056	11.776	12.5
		7.85	8.47917	9.08896	9.47	11	11.4799	12.14
		7.86	7.98039	8.35901	9.66	11.0748	11.4666	10.49
		7.27	8.8	9.17591	9.72	11.3056	11.9695	10.29
		7.12	9.4104	9.77491	9.13	10.175	10.4225	11
		6.94	10.175	10.2163	9.21	11.2276	11.6059	10.44
		7.04	10.4359	10.7099	9.56	10.6405	11.1911	12.67
		7.28	8.99448	9.24433	9.06	10.3038	11.1063	10.9
		7.18	9.04444	9.62085	9.24	11.1507	11.5725	10.7
		7.15	9.25	9.7142	8.49	11.8832	12.2895	11.47
		7.21	8.65957	9.12643	9.16	10.6405	10.8868	11.33
		7.07	8.94505	9.27245	10.25	10.9262	11.4382	12.95
		7.07	8.8	9.26292	9.61	10.7815	11.1948	12.55
		6.85	8.94505	9.21733	9.18	10.1118	10.4145	12.37
		6.9	9.09497	9.47718	9.11	9.69048	10.2634	12.71
		6.71	9.04444	9.45523	9.26	9.86667	10.2535	11.47
		7.23	8.52356	9.00956	9.37	10.5714	10.8303	12.93
		7.21	9.46512	10.0535	9.71	11.4648	11.861	11.54
		7.33	8.39175	9.09975	8.76	9.04444	9.58524	12.1
		7.51	8.89617	9.34138	8.43	10.5032	10.8536	12.73
		7.58	8.99448	9.33782	9.59	10.0494	10.705	12.29
		7.81	8.89617	9.19322	9.34	10.1118	10.6131	11.8
		7.51	9.86667	10.0628	9.27	9.25	9.64906	11.4
		7.25	9.25	9.62785	9.4	10.7815	11.3278	11.5
		8.16	8.8	9.0647	9.18	11.1507	11.5296	11.21
		7.64	9.57647	10.3038	7.99	10.7815	11.2333	11.03
		7.08	9.86667	10.1695	9.35	10.7815	11.446	12.59
		7.33	8.30612	8.65734	8.94	11.2276	11.508	11.47
		7.54	9.69048	10.1798	9.51	10.5714	11.2048	11.3
		7.65	8.8	9.02789	8.16	11.0748	11.4813	10.81
		7.48	9.30286	9.62816	8.72	11.1507	11.4281	10.82
		7.62	8.89617	8.92582	8.81	10.239	10.7428	10.69
		8	9.7485	10.2585	9.94	9.46512	10.2351	11.83
		8.05	9.46512	9.98388	9.64	10.3694	10.7608	10.88
		7.94	8.94505	9.27105	9.92	10.8533	11.1427	11.66
		7.76	10.0494	10.2214	11.11	10.8533	11.1412	11.75
		7.69	9.25	9.65823	10.28	12.0593	12.5107	10.98
		7.74	8.65957	9.12263	10.2	9.98773	10.7444	9.43
		7.71	10.239	10.7903	10.56	8.99448	9.55805	10.33
		7.63	9.52047	9.74605	10.12	8.56842	9.18455	11.76
		7.57	10.239	10.3921	10.09	11.3846	11.8329	11.09
		7.74	7.78947	8.09158	9.63	11.5461	12.0553	10.69
		7.58	9.14607	9.67708	9.58	10.6405	10.9841	12.48
		7.59	8.26396	8.47378	9.57	11.0748	11.6787	11.78
		7.22	8.99448	9.50953	9.82	8.43523	9.08868	11.23
		7.42	8.65957	9.09852	9.64	11	11.5701	10.92
		7.56	8.26396	8.44178	9.17	9.7485	10.3043	11.76
		7.73	9.35632	9.60536	9.04	11.3846	11.9231	10.75
		7.56	8.94505	9.39398	10.14	8.75269	9.14511	12.19
		7.79	9.09497	9.50871	9.98	9.98773	10.5774	11.57
		7.22	8.47917	8.77101	9.83	11.7122	12.0474	10.52
		7.21	9.04444	9.46793	9.81	10.1118	10.6266	11.94
		7.18	9.19774	9.73438	9.58	10.9262	11.1513	11.97
		7.18	8.99448	9.57248	9.41	10.1118	10.431	12.34
		7.67	8.47917	8.98509	7.77	11.9706	12.2099	11.03
		7.32	9.19774	9.41971	7.49	11.6286	11.9969	10.9
		7.3	9.19774	9.7635	9.23	10.5032	10.7522	10.92
		6.78	8.8	9.13513	9.27	9.7485	10.116	9.29
		6.74	9.25	9.94858	9.01	10.7815	11.0913	9.48
		6.93	7.94146	8.62565	7.8	11.7971	12.0927	9.54
		6.57	8.65957	9.31381	7.9	11	11.3039	10.93
		6.93	9.4104	9.75327	9.64	11.7122	12.0433	10.96
		7.18	8.94505	9.35336	10.64	11.5461	11.8681	11.24
		7.11	8.89617	9.17964	10.27	10.3038	10.9457	12.53
		6.91	9.7485	10.0916	9.92	11	11.3963	12.05
		7.08	8.26396	8.55156	9.2	9.57647	10.1132	11.06
		6.98	8.65957	9.01597	9.39	10.7815	11.4567	10.06
		6.61	9.35632	9.76505	9.49	11.0748	11.389	11.46
		6.69	9.35632	9.63743	10.08	9.52047	10.2375	10.42
		7	9.25	9.67924	9.84	11.2276	11.4396	10.99
		7.11	9.30286	9.66284	9.01	10.1118	10.3805	11.39
		7.32	8.8	9.1885	9.39	10.239	10.5334	10.99
		7.37	8.0995	8.55358	8.22	9.98773	10.4265	10.94
		7.01	8.84783	9.27302	9.38	11.5461	11.8921	10.42
		6.76	9.35632	9.78662	8.22	10.8533	11.5401	10.56
		7.33	7.86473	8.74737	10.6	11.3846	11.4014	10.79
		7.43	9.92683	10.26	8.65	10.7105	11.1198	10.12
		7.46	10.5032	10.3359	9.25	11.3056	11.8393	10.21
		7.39	8.70588	9.12527	10.95	9.52047	9.85705	10.37
		7.82	8.70588	9.13221	9.66	10.175	10.5795	11.38
		7.5	8.65957	8.98098	9.77	11.7122	12.2426	11.66
		7.26	8.22222	8.85224	8.66	11.4648	11.7658	11.61
		7.1	9.63314	10.219	9.95	10.239	10.6562	11.52
		7.19	9.30286	9.48988	10.49	11.5461	11.8202	10.31
		6.83	8.52356	8.97738	9.76	10.9262	11.4968	9.85
		7.29	10.239	10.4674	9.14	10.3694	10.5907	9.91
		7.31	9.46512	9.85721	9.21	9.7485	10.0987	11.47
		7.36	8.89617	9.62039	9.57	11.4648	11.8633	11.83
		7.24	8.94505	9.61171	8.94	10.7105	11.2945	11.38
		6.53	9.04444	9.52386	8.93	11	11.3457	11.51
		6.57	8.52356	8.98655	9.13	10.3038	10.7385	11.65
		6.71	8.89617	9.60203	10.09	10.4359	11.1323	11.33
		6.87	8.56842	8.88961	9.86	11.4648	11.8656	12.09
		7.38	9.25	9.75502	9.93	11.8832	12.1868	11.24
		8.05	9.92683	10.2781	10.34	9.86667	10.2649	10.57
		8.21	9.09497	9.5968	8.09	9.80723	10.3196	12.38
		7.05	8.75269	8.91688	9.02	10.0494	10.504	11.88
		7.7	9.52047	9.74248	10.57	11.2276	11.7024	12.01
		7.61	8.75269	8.98448	10.68	11.8832	12.5369	11.18
		7.38	9.69048	9.98792	9.74	12.8189	12.7397	12.85
		7.19	8.34872	8.70827	10.11	11.4648	12.0238	11.92
		7.5	9.52047	9.89867	10.11	10.9262	11.3565	11.07
		7.18	9.4104	9.74845	10.39	10.175	10.523	11.4
		7.24	9.14607	9.71086	11.07	9.52047	10.1656	10.44
		7.7	9.7485	10.1518	10.48	11.7971	12.0451	11.95
		7.38	10.0494	10.2238	10.38	10.4359	10.8834	11.19
		7.61	9.46512	9.81155	8.88	12.1493	13.08	9.76
		7.94	8.70588	9.08183	10.59	10.5032	10.9619	10.78
		8.01	8.30612	8.84152	10.45	10.175	10.6072	10.37
		8.14	9.69048	10.0788	9.31	11.2276	11.6679	11.66
		7.82	7.10917	7.5895	8.57	10.7105	11.13	10.86
		7.72	10.5714	10.8252	9.17	11	11.3861	11.38
		6.86	8.65957	9.11316	9.91	10.3038	10.6663	12.71
		7.14	8.75269	9.20606	9.81	11.9706	12.7587	11.56
		8.41	10.5714	10.7995	9.56	10.5714	11.0198	10.79
		8.51	7.46789	7.98267	9.46	10.175	11.1782	11.76
		7.71	8.14	8.64636	11.03	10.7105	11.216	12.45
		7.61	8.84783	9.29526	10	10.6405	10.8487	12.12
		7.68	9.30286	9.7691	10.72	11.0748	11.5101	11.51
		7.64	9.52047	9.73314	9.64	10.5714	10.9618	11.76
		7.65	9.57647	10.0046	9.65	9.63314	9.99009	10.96
		7.59	9.80723	10.1135	10.63	11.7971	12.261	11.64
		7.4	9.35632	9.48012	10.17	10.4359	10.9833	11.42
		7.53	9.57647	9.88808	9.47	11.1507	11.5057	11.77
		7.61	8.43523	8.80838	9.76	11	11.1494	11.75
		7.56	9.19774	9.51848	9.56	11.4648	11.7787	10.73
		7.49	9.35632	9.70045	9.7	10.8533	11.1554	11.21
		7.13	8.39175	8.74526	10.04	10.7105	11.4413	11.48
		7.2	9.4104	9.8382	10.1	10.239	10.9431	11.87
		7.22	10.3038	10.9363	9.72	10.8533	11.0729	10.74
		7.54	10.3694	10.6325	8.76	11	12.0299	11.7
		7.33	8.56842	8.82837	9.36	9.4104	9.90226	11.19
		7.33	8.47917	9.0289	9.7	11.7971	12.1892	10.9
		6.78	9.04444	9.48891	10.05	9.14607	10.0347	11.44
		6.87	8.47917	9.10268	9.87	10.8533	11.9801	10.93
		6.92	8.30612	9.00241	9.1	10.5032	10.823	10.28
		7.19	8.8	9.34364	9.99	10.7105	11.2442	9.85
		7.31	9.35632	9.90559	9.97	12.5231	12.884	10.02
		6.51	8.84783	9.27302	10.2	11.1507	11.298	9.68
		6.65	9.63314	9.98411	10.14	9.92683	10.4019	10.19
		6.54	10.3038	10.5961	9.62	10.3038	10.7841	10.4
		6.16	10.175	10.5607	9.32	10.175	10.4614	10.24
		6.41	9.09497	9.83919	9.94	11.0748	11.2787	11.33
		6.75	8.14	8.86193	8.76	10.8533	11.1491	11.09
		7.13	8.56842	9.33565	9.31	9.7485	10.2134	12.98
		7.01	9.4104	10.0654	9.66	10.9262	11.4382	11.85
		6.82	8.99448	9.51415	9.83	9.98773	10.5517	11
		6.7	9.98773	10.2884	9.79	9.80723	10.1303	11.7
		6.77	9.86667	10.3287	9.05	10.6405	11.0383	11.29
		6.54	9.92683	10.0834	10.2	10.9262	11.3187	12.67
		6.69	7.60748	8.07906	10.18	11.9706	12.2243	12.57
		6.69	8.75269	9.55982	9.99	11.2276	11.7923	12.74
		6.75	8.39175	8.79637	10.61	10.8533	11.1974	10.5
		6.96	7.23556	7.7753	10.26	9.09497	9.63146	13.79
		6.53	10.239	10.6005	9.52	11.4648	11.8937	13.09
		6.88	8.61376	9.01122	9.04	9.69048	9.85581	13.01
		6.81	8.89617	9.15411	9.89	10.4359	10.986	11.56
		6.72	8.22222	8.63303	10.19	8.8	9.55341	11.9
		6.91	8.56842	9.14935	9.4	10.8533	11.2835	10.19
		6.97	8.89617	9.36502	9.64	10.1118	10.6087	11.83
		7.27	8.84783	9.39459	9.63	9.92683	10.1254	11.82
		7.32	8.47917	8.9769	9.03	11.3056	11.707	10.53
		6.7	8.84783	9.07479	8.84	11.9706	12.2623	11.34
		7.06	9.80723	10.2396	8.54	11.5461	12.0761	10.96
		7.48	9.14607	9.68462	9.22	12.1493	12.1367	11.78
		7.35	8.43523	9.20005	8.76	11.3056	11.6749	11.77
		7.1	9.35632	9.61031	8.36	11.3056	11.7786	11.21
		7.19	9.86667	10.5351	8.27	10.9262	11.3884	11.99
		7.17	9.4104	9.86764	8.64	9.35632	9.56199	12.5
		6.94	9.46512	9.86855	8.79	10.7815	11.3503	11.61
		6.75	9.4104	9.81843	8.98	10.5714	10.9027	11.09
		7.19	8.70588	9.11519	7.81	11.2276	11.3798	12.18
		7.04	8.84783	9.24546	9.52	11.3846	11.6494	10.73
		7.33	8.61376	9.41744	9.5	11.7122	12.2781	11.67
		7.08	10.6405	10.723	9.25	10.1118	10.6131	11.6
		6.97	8.75269	9.3331	8.32	11	11.224	11.98
		7.01	9.80723	10.1935	8.61	11.3056	11.6152	11.05
		6.95	9.52047	9.82018	9.72	10.7815	11.165	11.09
		7.11	9.69048	10.4737	9.94	7.5023	8.08608	12.16
		6.91	9.19774	9.61405	10.23	10.8533	11.3413	12.12
		7.33	7.46789	7.90909	9.79	11.7122	12.2152	10.91
		7.01	9.09497	9.33205	8.2	10.7815	11.0881	12.22
		6.94	9.4104	9.73897	9.32	10.175	10.5849	11.31
		6.66	8.99448	9.25926	9.55	11	11.2597	10.88
		6.96	8.47917	8.87514	9.63	11.0748	11.4835	11.43
		6.95	11.0748	11.4619	9.98	11.0748	11.501	10.07
		6.69	8.39175	8.70901	10.42	11.2276	11.891	10.95
		7.05	8.84783	9.13529	10.85	11.4648	11.9035	10.62
		6.93	8.84783	9.36379	7.95	10.9262	11.301	11.59
		6.79	9.4104	9.70774	8.86	10.7815	11.085	11.63
		7.27	8.47917	8.76658	9.6	12.1493	12.8072	10.72
		6.76	9.63314	10.1452	9.97	11.3056	11.808	10.27
		6.65	8.14	9.06429	8.76	10.5714	11.1769	12.36
		6.48	9.19774	9.40484	8.11	10.5032	10.7174	10.8
		6.75	8.84783	9.1888	8.84	9.92683	10.3167	11.24
		6.66	8.34872	8.76305	8.91	9.98773	10.6745	11.67
		6.7	8.89617	9.22068	9.44	11	10.9763	9.96
		7.22	9.25	9.80041	9.22	9.98773	10.5467	11.45
		6.55	7.4	7.94405	9.05	11.1507	11.5931	13.03
		6.94	8.0995	8.52632	9.97	10.3038	10.6197	11.79
		6.27	8.94505	9.70778	9.73	11.1507	11.605	10.51
		6.12	9.19774	9.7268	9.6	9.80723	10.2396	10.81
		6.26	8.8	9.28516	9.95	11.5461	12.0553	11.52
		6.03	8.47917	8.90374	9.8	11.7971	12.2695	10.27
		6.4	9.19774	9.98733	8.24	10.5714	11.3969	11.09
		6.78	8.65957	9.14422	9.92	10.3694	11.0829	10.69
		7.37	8.70588	9.27741	10.07	10.239	10.8776	11.8
		7.01	8.47917	8.79774	9.45	11.1507	11.3247	10.53
		7.77	10.175	10.5015	9.87	10.0494	10.6054	12.06
		7.73	9.52047	9.86729	10.44	10.3694	10.9254	11.26
		7.73	8.30612	8.7116	10.27	9.98773	10.4575	12.39
		7.98	10.4359	10.7116	10.15	10.5032	11.3354	9.36
		7.27	9.7485	9.96199	10.16	10.4359	11.2474	10.87
		7.69	8.56842	9.04479	10.17	10.8533	11.2793	11.78
		7.25	8.47917	8.97486	9.29	10.5032	11.2417	11.63
		7.6	8.34872	8.91672	10.3	11.1507	11.7132	12.21
		7.47	8.70588	9.0627	10.55	10.3694	10.9524	11.54
		7.39	7.53704	7.98551	10.64	11.2276	11.8112	11.56
		7.68	9.09497	9.54519	9.57	10.8533	11.3537	11.96
		7.21	9.30286	9.54199	10.07	10.239	10.9797	12.08
		7.05	9.30286	9.72574	10.16	11.2276	11.654	12.4
		6.91	9.09497	9.39109	9.72	10.7815	10.9538	11.18
		7.41	9.04444	9.35272	10.03	9.14607	9.92922	10.37
		6.86	9.09497	9.57013	9.44	10.7105	10.818	11.37
		7.23	7.5023	8.03211	8.99	11.4648	11.6743	10.9
		7.07	8.75269	9.45068	8.94	10.175	10.5453	12.21
		7.14	9.86667	10.3638	9.7	10.3694	11.0976	12.41
		7.08	8.75269	9.16653	10.29	10.9262	11.4968	10.91
		6.86	8.94505	9.40577	10.5	10.7105	10.7299	11.71
		7.02	10.175	10.6105	10.08	10.239	10.8145	11.63
		6.93	9.46512	9.78603	9.73	10.0494	10.3974	11.25
		6.79	9.7485	10.032	10.03	10.175	10.6429	9.8
		7.1	9.4104	9.90412	9.91	9.57647	10.4741	11.31
		7.36	8.99448	9.35754	10.44	9.80723	10.3442	10.8
		7.94	9.52047	9.90975	8.95	10.3694	11.3821	11.91
		8.04	8.22222	8.75832	10.02	10.6405	10.8427	11.32
		7.5	8.26396	8.79017	9.53	10.7105	11.0742	12
		7.43	8.39175	8.81371	10	10.3694	10.6781	11.8
		7.26	9.4104	9.92128	10.47	12.1493	12.7206	11.07
		7.58	9.35632	9.81594	9.4	11.2276	11.8376	11.99
		7.19	10.3038	10.4144	10.76	10.175	10.6621	10.91
		7.32	9.04444	9.6376	9.84	10.8533	11.4708	11.89
		7.39	8.14	8.79991	9.25	11.5461	11.9513	11.06
		7.49	9.35632	9.80101	9.74	8.75269	9.15948	11.17
		7.31	9.4104	9.81841	9.43	10.5714	10.7145	11.86
		6.66	8.94505	9.36404	9.42	12.1493	12.6188	11.36
		6.8	9.69048	9.84042	10.13	11.3846	11.977	10.35
		7.19	10.239	10.3817	9.81	11.6286	11.955	9.34
		7.22	9.09497	9.56797	9.58	10.7815	10.9958	11.92
		7.33	10.3038	10.5474	9.89	9.92683	10.6894	11.33
		7.32	8.14	8.79698	9.63	11.0748	11.3401	11.62
		7.69	8.84783	9.54044	8.79	11.1507	11.4981	11.35
		7.34	9.57647	10.0832	9.75	11.1507	11.5592	11.58
		7.53	9.57647	9.92193	9.57	12.8189	12.9486	11.82
		7.59	8.05941	8.44355	8.98	10.7815	11.0929	11.75
		7.59	9.4104	9.98005	9.34	10.7105	11.1687	11.27
		7.59	9.14607	9.71363	9.3	10.1118	10.6221	12.52
		7.54	8.70588	9.04325	9.21	11.3846	11.7328	12.59
		7.67	9.30286	9.82541	9.6	11.3056	11.8277	11.9
		7.41	7.86473	8.26853	9.35	11.7971	11.9171	10.53
		7.52	8.70588	9.05421	9.59	10.9262	11.5916	12.68
		7.72	8.8	9.08654	9.29	10.3038	10.7062	12.34
		7.82	9.46512	9.95655	9.15	10.0494	10.8682	11.04
		8.33	10.175	10.5782	9.66	10.0494	10.5496	12.25
		7.67	8.47917	8.86465	10.42	10.0494	10.5304	11.66
		7.9	9.30286	9.68849	9.93	10.6405	10.9807	10.88
		8.11	9.19774	9.51851	10.31	9.86667	10.173	10.24
		7.88	8.94505	9.30906	9.79	9.69048	10.1346	10.62
		7.69	8.75269	9.01141	10.76	10.4359	10.958	9.73
		7.51	9.80723	10.4265	9.83	10.9262	11.1806	12.16
		7.73	7.57209	8.00072	9.45	10.6405	11.2049	13.42
		7.65	9.14607	9.58799	8.61	11.5461	12.3546	12.9
		7.56	8.99448	9.45309	9.71	9.86667	10.2535	11.98
		7.37	9.30286	9.89654	9.07	10.3694	10.7868	10.63
		7.35	9.04444	9.33437	9.15	11.0748	11.3978	10.22
		6.83	8.26396	8.99095	9.07	10.8533	11.4246	11.37
		7	8.43523	8.76723	9.28	9.35632	9.91449	11.97
		7.13	9.30286	9.80577	10.69	10.3694	10.707	11.47
		7.54	9.86667	10.2286	10.73	10.8533	11.0903	11.93
		7.63	8.30612	8.81638	9.57	10.239	10.6773	10.58
		7.43	9.04444	9.81839	9.41	11.5461	11.8739	11.88
		7.22	10.1118	10.3222	10.65	8.89617	9.41874	11.13
		7.42	8.89617	9.37534	10.69	10.9262	11.3309	12.15
		6.45	8.94505	9.26561	9.39	10.9262	11.2123	12.15
		6.34	10.175	10.3934	9.95	10.239	10.8932	10.15
		6.75	8.94505	9.46194	8.87	10.4359	10.9341	10.72
		6.63	9.98773	10.3959	9.56	10.3038	10.6376	11.54
		6.78	9.04444	9.58415	9.77	11.6286	11.9059	11.13
		7.3	9.25	9.55502	9.53	9.46512	9.6497	10.49
		7.27	9.04444	9.6405	9.9	10.0494	10.6031	12.26
		7.23	9.52047	10.012	8.79	10.3038	10.624	12.39
		7.78	8.26396	8.5833	10.51	9.46512	10.1622	12.51
		7.93	10.3038	10.5775	9.69	11.0748	11.6989	11.15
		7.94	8.94505	9.4078	9.25	9.92683	10.307	12.23
		7.53	10.0494	10.4723	8.91	11	11.4511	11.48
		7.64	10.3038	10.8013	8.84	10.6405	11.544	11.68
		7.6	8.43523	8.9056	9.15	11.3056	12.2963	11.31
		7.39	8.8	8.93644	8.6	10.7105	11.1869	10.97
		7.9	8.99448	9.52131	8.85	11	11.1158	11.34
		7.1	8.47917	9.00855	8.73	10.239	10.8392	10.9
		6.93	9.52047	9.98387	9.07	9.57647	10.1427	10.95
		7.09	9.19774	9.77744	8.59	10.5714	11.0768	10.81
		7.11	8.14	8.4183	8.95	10.8533	11.4709	11.89
		6.99	10.3038	10.8042	9	9.98773	10.8572	11.05
		7.82	8.84783	9.37302	7.96	11	11.4725	11.43
		8.06	7.94146	8.43454	7.8	10.8533	11.2249	11.66
		7.94	8.56842	9.02773	9.46	11.4648	11.8565	11.98
		7.86	8.8	9.08182	9.81	11.3846	11.7171	11.12
		7.51	8.47917	8.75789	9.03	11.5461	11.8962	10.05
		7.81	10.5032	10.5335	9.46	9.80723	10.4882	9.57
		7.33	8.8	9.32691	9.41	10.0494	10.6723	12.57
		7.19	9.35632	10.3035	8.23	10.7105	11.0814	11.04
		7.62	8.34872	8.8282	9.16	7.67925	8.34325	11.55
		7.6	8.84783	9.59189	8.95	10.6405	11.246	12.23
		7.31	9.19774	9.7344	8.52	10.9262	11.4939	11.86
		7.94	8.84783	9.55816	9.85	11.5461	11.8566	11.09
		7.27	8.47917	9.07054	9.98	11.3056	11.8219	11.25
		8.24	8.8	9.25708	10.29	9.98773	10.476	10.47
		8.42	9.92683	10.2913	9.88	11.7122	12.2153	11.62
		8.56	9.57647	9.80334	10.29	9.80723	10.3486	11.21
		7.5	8.8	9.32691	10.35	10.239	10.8868	11.57
		7.53	10.1118	10.4137	9.58	10.3038	11.0895	12.09
		7.62	9.35632	9.75939	9.23	11.4648	11.6499	11.36
		7.66	8.14	8.50842	9.43	9.46512	9.99852	10.32
		7.64	9.30286	9.5701	9.41	10.3038	10.6052	10.56
		7.72	9.04444	9.26847	9.29	10.8533	11.2502	10.72
		7.66	9.04444	9.39566	9.53	10.7815	11.1095	11.44
		7.5	9.35632	9.90832	8.95	11.7122	12.1701	10.18
		7.55	9.52047	9.92897	9.65	11.5461	11.829	12.66
		7.79	9.30286	9.90865	9.68	9.86667	10.2257	10.84
		7.73	8.89617	9.0978	9.48	12.4275	12.4592	11.44
		7.63	9.35632	9.59332	9.43	10.5714	10.9771	11.94
		7.29	8.94505	9.37309	9.8	10.5714	10.9694	11.45
		7.32	8.1809	8.73358	9.85	10.175	10.8288	11.78
		7.35	9.80723	10.1559	9.41	11.7122	12.1191	11.87
		7.41	9.09497	9.53721	10.08	11.2276	12.1045	11.65
		7.26	9.63314	10.0341	9.64	10.7105	11.1893	9.56
		7.39	9.35632	9.75387	9.87	12.4275	13.0149	11.78
		7.34	8.05941	8.75363	10.14	13.7966	14.3218	10.53
		7.76	9.19774	9.39161	9.76	10.5714	10.9656	10.87
		6.69	8.56842	9.32403	9.59	11.5461	12.3246	10.1
		7.15	9.92683	10.2762	10.24	10.9262	11.317	10.8
		7.26	9.86667	10.3612	10.51	10.8533	11.1852	10.31
		7.44	9.19774	9.57821	10.01	10.7105	11.0945	11.33
		7.31	9.69048	9.87627	9.73	9.63314	9.94626	11.91
		7.37	9.92683	10.3581	9.69	10.3038	10.6024	11.04
		7.23	10.0494	10.167	9.71	11.0748	11.4503	10.7
		7.11	8.61376	9.05829	9.66	11	11.4067	10.45
		6.78	8.22222	8.45886	10.28	9.7485	10.2617	11.87
		6.74	7.98039	8.4648	9.04	9.4104	10.0854	13.59
		7.33	9.19774	9.41005	9.37	11	11.2749	9.83
		6.9	9.30286	9.60914	9.75	10.5032	10.8153	11.48
		7.14	8.89617	9.25811	9.82	10.9262	11.386	10.55
		7.31	8.70588	9.07733	8.92	11.0748	11.3431	10.62
		7.55	9.35632	9.75192	8.8	11.9706	12.3616	11.91
		8.18	8.89617	9.38594	8.82	10.8533	11.3824	11.7
		7.9	9.69048	10.3068	10.4	11.7122	11.8598	12.86
		7.79	7.60748	8.37533	10.34	11.4648	11.8961	12.13
		7.51	8.56842	9.01859	8.38	10.6405	11.0786	12.2
		7.65	8.70588	9.32041	7.8	11.3846	11.5647	11.82
		7.47	10.175	10.4222	9.48	10.5714	11.0177	11.99
		7.87	8.99448	9.69479	9.1	11.7122	11.825	9.68
		7.79	9.7485	10.0062	9.31	11.3056	11.9849	11.44
		7.71	9.86667	10.2599	8.64	11.6286	11.8954	11.26
		7.09	8.89617	9.2982	8.67	9.35632	9.98656	11.03
		7.06	8.84783	9.49429	9.45	11	11.4977	12.16
		7.34	10.5714	10.5343	7.93	11.7971	12.1045	10.59
		7.43	10.3694	10.5894	9.9	11.9706	12.4563	11.64
		7.44	9.4104	9.71501	9.46	10.4359	10.4777	11.11
		7.69	9.57647	10.0262	9.28	9.35632	10.0219	11.86
		7.62	7.86473	8.51908	8.81	9.63314	10.0821	12.14
		7.57	8.75269	9.12637	10.5	12.3333	12.8878	11.42
		7.69	8.94505	9.15023	8.94	11.1507	11.8403	11.89
		7.56	9.63314	9.92933	9.76	10.175	10.767	10.4
		7.69	8.99448	9.53354	9.95	11.0748	11.4085	11.48
		7.66	7.94146	8.67267	9.5	9.80723	10.3328	11.42
		7.32	9.25	9.72736	10.75	11.2276	11.6728	11.75
		7.35	10.0494	10.2202	9.56	10.5032	10.6923	11.36
		7.02	9.86667	10.2519	10.03	10.8533	11.4974	11.11
		7.2	9.63314	10.1103	9.89	10.5714	10.8017	11.59
		7.32	9.30286	9.63577	9.84	11.5461	11.9419	10.26
		6.93	9.52047	9.80434	10.22	10.0494	10.4885	11.2
		6.81	10.0494	10.7579	9.57	10.9262	11.3457	11.05
		7.63	9.46512	10.0881	8.56	10.5032	10.5707	10.98
		7.29	9.63314	9.98412	9.41	10.8533	11.2645	11.4
		6.74	8.52356	8.85983	10.12	10.7105	11.1342	11.46
		6.43	9.46512	9.95415	9.51	9.98773	10.3595	12.09
		6.48	9.14607	9.41262	9.7	10.6405	11.1547	12.07
		7.01	8.43523	8.82872	9.46	10.5714	11.142	12.78
		6.99	10.239	10.6087	9.56	10.175	10.4408	11.19
		7.01	9.30286	9.56379	8.67	10.3694	10.7736	10.86
		7.32	8.56842	9.15447	9.65	11.3846	11.7616	12.06
		7.41	9.46512	9.9133	9.04	11.2276	11.5163	11.26
		7.76	9.19774	9.62163	9.16	9.92683	10.3543	11.67
		7.29	9.80723	10.1916	9.04	11.2276	11.8986	11.8
		7.22	9.69048	10.0749	9.86	11.7971	12.4465	11.28
		7.28	8.65957	9.01448	9.41	9.46512	10.0727	8.69
		6.97	9.4104	9.62669	8.78	11.2276	11.6059	11.51
		7.02	8.84783	9.19162	8.85	8.94505	9.37093	11.48
		6.86	8.75269	9.11148	9.27	10.5714	10.696	11.22
		7.4	8.43523	8.81548	9.14	11.3846	11.545	10.67
		7.06	8.89617	9.18331	9.92	10.9262	11.2783	11.16
		7.37	8.89617	9.35904	9.29	10.5714	10.7415	11.75
		7.32	8.61376	9.0656	8.15	10.9262	11.361	11.37
		7.27	9.4104	9.92876	8.84	11.3056	11.6374	11.7
		7.09	9.19774	9.61974	9.26	12.9206	13.2581	10.79
		7.1	9.04444	9.39724	9.08	11.6286	12.1105	10.03
		7.21	9.80723	10.2308	9.57	9.86667	10.509	11.8
		7.28	9.4104	9.79062	8.45	11.1507	11.5748	11.42
		6.95	7.43379	7.92607	7.93	12.3333	12.9177	9.38
		7.38	9.14607	9.57428	7.95	9.63314	9.89599	12.4
		7.47	8.94505	9.62183	8.86	11.0748	11.4424	12.13
		7.52	9.98773	10.4069	8.77	10.3694	10.7399	12.62
		7.15	10.239	10.4851	8.87	11.3846	11.7449	12.04
		7.59	9.92683	10.1226	8.89	10.7105	11.1405	11.04
		7.45	9.30286	9.87618	8.1	10.4359	11.0627	10.93
		7.64	8.61376	8.83489	8.52	10.1118	10.5771	11.36
		7.37	8.65957	9.03035	9.41	11.3056	11.4051	12.68
		7.45	9.25	9.96381	8.95	10.1118	10.9375	10.06
		7.03	9.92683	10.2726	8.73	9.69048	10.192	10.67
		7.57	9.14607	9.6063	9.31	9.30286	9.84826	12.99
		7.45	8.99448	9.31096	9.23	10.0494	10.4255	10.67
		7.65	8.84783	9.17359	9.37	11.0748	11.4813	11.11
		7.66	8.14	8.46808	9.13	10.8533	11.1458	10.59
		7.84	9.25	9.70787	9.37	11.8832	12.1828	11.66
		7.32	8.70588	8.94247	9.27	10.4359	10.8813	11.11
		7.28	9.19774	9.78029	9.7	11.5461	12.1443	11.3
		7.56	9.69048	9.98036	10.05	10.5032	10.9886	10.51
		7.44	8.0197	8.60454	10.53	10.8533	11.135	10.88
		7.46	10.5032	10.5824	10.3	9.7485	10.3336	10.42
		7.22	8.05941	8.52342	9.18	10.5032	10.7654	11.08
		7.24	9.52047	10.1552	9.23	10.8533	11.2082	10.69
		7.79	7.43379	7.77056	8.94	10.5032	11.0856	12.06
		7.01	9.14607	9.42251	8.43	10.3038	11.1846	10.53
		6.9	9.19774	9.6729	8.29	10.9262	11.0833	11.84
		6.92	9.57647	9.84049	8.64	10.5032	10.6868	10.86
		5.98	8.65957	9.27258	8.52	10.9262	11.129	11.2
		6.66	8.47917	8.86023	8.08	11.0748	11.1587	11.05
		6.49	8.89617	9.34526	9.13	10.4359	10.7374	11.53
		6.92	8.65957	9.17148	9.28	10.7815	11.3446	10.95
		7.59	8.39175	8.87148	8.43	11	12.0096	10.18
		7.27	8.89617	9.43142	9.02	10.7815	11.5728	11.68
		7.09	8.75269	9.19666	8.93	9.98773	10.2902	11.55
		7.4	8.94505	9.6151	8.62	12.7188	13.1546	12.02
		7.11	9.25	9.61767	8.33	10.6405	11.5076	10.02
		6.87	9.25	9.70359	8.87	10.175	10.4601	12.04
		6.95	9.09497	9.31488	8.74	10.3694	10.6339	11.23
		7.06	8.75269	9.09723	9.25	11	11.5002	11.08
		6.82	8.61376	9.32132	9.71	11.1507	11.6325	12.26
		6.82	9.80723	10.2718	9.61	10.1118	10.5217	12.32
		7.19	8.39175	8.91984	10.04	11.3846	11.8135	10.74
		7.21	8.8	9.311	9.87	11.3056	11.7414	11.44
		7.23	8.26396	8.66099	9.73	8.0197	8.74997	11.17
		7.49	8.75269	9.21375	9.11	11.3846	11.6731	11.9
		7.52	8.14	8.67461	9.1	11.3846	11.9703	11.85
		7.31	9.14607	9.31571	9.17	9.30286	9.89782	11.09
		7.24	9.14607	9.86571	8.35	9.30286	9.90019	11.83
		7.14	9.14607	9.55741	8.73	9.98773	10.8527	11.91
		6.84	8.89617	9.33385	8.96	10.5714	11.1591	11.43
		6.82	8.99448	9.58917	9.06	10.5714	11.2958	11.18
		7.23	8.99448	9.41655	8.66	11.3846	11.6749	10.97
		6.48	8.22222	8.80363	8.79	10.8533	11.2792	12.17
		6.83	9.04444	9.70873	9.08	9.35632	9.71324	11.93
		7.17	8.70588	9.20112	9.07	11.4648	11.8611	11.81
		7.12	9.80723	10.1742	9.52	12.4275	12.9806	11.63
		7.43	9.86667	10.1343	10.33	8.39175	9.16013	12.13
		7.96	9.30286	9.9339	9.12	11	11.22	12.14
		7.67	9.35632	9.61403	8.97	10.175	10.6599	10.17
		7.77	8.52356	8.89666	9.8	11.3846	11.9201	10.58
		7.22	8.61376	9.03062	9.34	10.5032	11.0771	11.28
		7.21	8.47917	8.82686	9.39	10.0494	10.4112	11.43
		8.03	9.4104	9.62669	9.09	10.4359	10.7872	10.63
		7.88	9.57647	9.98424	9.43	11.0748	11.2644	11.12
		7.37	8.43523	8.70492	9.77	11.7122	12.1701	11.24
		7.4	9.14607	9.42632	10.45	12.1493	12.3741	10.3
		7.79	11.0748	11.3999	9.43	10.8533	11.5044	11.28
		7	9.86667	10.1632	9.55	9.25	9.77722	11.2
		6.95	9.30286	9.90255	8.34	10.9262	11.4303	10.55
		7.02	8.75269	9.03837	9.25	12.6202	12.7318	10.89
		6.94	9.46512	9.86471	8.93	11.3846	11.7001	10.56
		7.58	9.04444	9.485	9.52	10.4359	10.5079	10.2
		7.13	8.43523	9.10068	9.47	11.0748	11.3638	9.84
		7.6	9.35632	9.55432	9.47	12.1493	12.3483	11.27
		7.61	9.52047	10.1832	8.67	10.4359	10.973	13.15
		7.46	9.4104	9.82816	10.77	11.0748	11.5897	11.98
		7.63	8.94505	9.37123	10.02	11.9706	12.4162	11.65
		7.73	10.239	10.63	10.29	10.9262	11.5636	11.32
		7.28	8.8	9.33398	10.02	10.3694	10.8084	11.86
		7.71	7.53704	8.33331	10.19	9.63314	9.80341	10.61
		7.44	9.63314	9.87268	9.58	10.4359	11.0477	11.02
		6.72	9.46512	9.90061	9.39	10.9262	11.2896	11.41
		7.04	9.04444	9.46795	10.02	11.9706	12.5884	10.82
		6.81	9.4104	9.53462	8.06	10.8533	11.1717	11.67
		6.57	9.19774	9.76079	9.42	10.8533	11.1443	11.93
		6.51	6.95726	7.7209	9.11	10.3694	10.8757	11.74
		6.9	8.26396	8.62507	8.46	9.92683	10.3939	11.17
		6.91	9.69048	9.88188	10.86	10.5714	10.8627	12.1
		6.75	8.8	9.09378	9.86	7.57209	8.26191	10.89
		6.66	8.26396	8.69957	9.8	11.0748	11.3249	12.04
		6.64	8.30612	8.78904	10.05	11.3846	11.7469	11.55
		6.72	9.19774	9.59568	10.22	10.1118	10.7711	10.42
		7.18	8.34872	8.97558	9.68	10.5032	10.7483	11.66
		7.72	9.04444	9.33309	10.21	11.3846	11.8691	10.65
		7.82	10.239	10.4821	9.77	9.14607	9.87278	11.14
		7.69	9.52047	10.0475	9.84	10.9262	11.5339	11.48
		7.6	9.25	9.60781	9.12	11	11.3664	11.44
		7.45	8.8	9.19496	9.87	10.6405	11.1994	11.79
		7.09	8.75269	9.31279	9.47	9.69048	10.3949	11.47
		7.17	9.25	9.42582	9.99	10.7815	11.2401	10.38
		7.33	9.30286	9.78023	10.34	10.7105	11.2337	10.52
		7.47	9.14607	9.5501	10.43	11.2276	11.5818	10.5
		7.62	7.71564	8.21321	10.06	11.4648	11.8139	10.58
		7.46	9.52047	9.98161	9.67	8.30612	8.65995	10.13
		7.09	8.52356	9.10839	8.9	10.4359	10.963	11.17
		6.87	10.8533	11.0221	8.27	9.30286	10.6556	12.01
		6.86	8.99448	9.40398	8.26	9.57647	10.2335	11.64
		7.12	8.89617	9.21662	9.01	11.0748	11.396	10.97
		6.97	10.0494	10.4171	9.85	10.3038	10.9039	11.63
		6.9	8.61376	9.07487	8.66	10.7815	11.3278	9.9
		6.79	8.70588	9.09732	9.58	10.3694	10.8573	12.55
		7.42	8.99448	9.60654	7.85	10.8533	11.6894	11.44
		7	8.94505	9.35337	8.06	11.4648	11.8937	12.17
		7.11	10.0494	10.3045	8.48	8.39175	8.7998	10.68
		7.13			8.96	10.9262	11.5338	12.79
		7.18			9.64	11.0748	11.9507	10.37
		7.53			9.46	10.4359	10.7092	11.29
		8.03			9.15	10.7815	11.5216	10.64
		8.1			8.61	10.4359	10.918	11.02
		8.44			10.52	10.7105	11.6868	10.21
		8.29			9.89	7.75238	8.26705	11.11
		7.96			9.74	9.98773	10.4954	10.42
		8.13			9.8	9.86667	10.2333	11.3
		7.88			10.36	11.4648	11.7176	10.56
		8.02			9.03	10.4359	10.7433	10.45
		7.93			8.84	11.8832	12.2845	12.58
		8.14			8.61	10.175	10.5138	10.58
		7.91			8.58	10.9262	11.4151	11.25
		7.73			8.49	11.3846	11.5178	10.6
		7.41			8.88	10.7105	11.2209	13.81
		7.44			9.06	12.1493	12.9201	11.77
		7.44			9.25	10.239	10.6953	11.08
		7.05			9.5	9.14607	9.65475	11.66
		7.4			8.78	9.63314	10.0578	9.25
		7.1			9.37	9.98773	10.3277	11.01
		7.31			9.23	11.9706	12.1038	11
		7.55			9.37	10.5032	11.0294	12.35
		7.64			10.33	9.80723	10.2691	12.16
		8.09			9.94	10.5714	10.8278	11.88
		7.75			10.27	11.2276	11.5496	11.16
		7.44			9.26	10.5032	10.8279	11.02
		7.25			8.13	10.6405	11.4502	11.83
		7.28			9.97	11.7122	12.0474	11.16
		7.1			10.27	12.0593	12.4726	10.95
		7.13			10.04	11.2276	11.495	10.6
		7.52			8.86	10.1118	10.8172	10.88
		7.55			9.15	10.3694	10.5129	11.35
		7.26			8.97	11.0748	11.9452	11.37
		6.65			8.93	11.3056	11.5597	10
		6.43			8.94	13.4545	13.5846	10.79
		6.77			9.27	10.6405	10.9807	12.2
		7.02			8.82	11.5461	12.0354	12.11
		7.7			8.41	10.8533	11.3639	11.88
		7.28			9.25	12.0593	12.1178	10.91
		7.14			9.57	9.92683	10.4059	12.21
		7.47			9.15	11	11.4557	11.42
		8.02			9.55	11.3846	11.9541	11.03
		8.27			10.1	10.8533	11.1992	10.49
		8.57			9.53	7.67925	8.20608	11.58
		8.51			9.56	11.2276	11.574	11.12
		8.37			10.23	11.1507	11.8602	11.07
		8.3			10.94	10.5714	11.3524	11.93
		8.15			9.51	11.9706	12.241	11.08
		7.57			8.92	10.6405	11.222	10.93
		7.42			10.76	10.239	10.5941	12.35
		7.34			10.55	11.5461	11.849	11.95
		7.24			10.23	11.7122	12.3696	11.3
		7.13			10.19	11.6286	12.0968	10.41
		7.55			10.22	10.7105	11.3034	10.78
		7.48			11.14	11	11.4173	10.88
		7.22			9.44	11.7122	12.4607	12.46
		7.29			10.41	10.1118	10.4545	9.95
		7.71			10.78	11.2276	11.5406	11.42
		7.87			10.17	10.4359	10.7553	10.85
		7.64			9.9	9.98773	10.5043	11.32
		8.02			9.33	9.4104	9.83256	11.64
		7.97			8.53	10.5714	11.174	11.43
		7.73			9.6	10.6405	11.0213	10.87
		7.8			9.37	11.3846	12.1886	14.27
		7.43			9.89	11.7122	11.6988	11.65
		7.13			9.44	10.1118	10.5552	11.16
		7.32			9.35	10.9262	11.6213	12.73
		6.97			9.59	10.7105	11.0653	10.95
		6.54			10.02	10.6405	11.0959	10.42
		6.47			10.22	9.7485	10.078	11.73
		6.44			10.59	11.2276	11.4887	11.6
		6.15			10.38	11	11.1494	10.41
		6.34			9.78	11.9706	12.6367	11.02
		6.71			9.97	11.3056	11.9618	11.04
		7.2			9.23	10.4359	10.6779	11.26
		7.35			9.23	10.1118	10.7094	9.56
		7.15			9.51	11.2276	11.6448	10.35
		7.3			8.91	11.3846	11.6663	12.37
		7.55			8.74	11.3056	11.274	11.05
		7.47			9.13	10.5032	10.7707	12.08
		7.73			9.05	11.9706	11.9565	10.23
		7.55			9.67	11.5461	11.9825	13.44
		7.4			9.78	10.6405	11.1673	11.33
		7.37			9.12	11.0748	11.3705	10.83
		7.48			8.58	11.1507	11.4616	10.63
		7.43			9.11	8.61376	9.17437	11.05
		7.43			9.55	9.7485	10.1407	11.01
		7.65			9.92	11.9706	12.5923	12.23
		7.09			9.57	11.4648	12.1102	11.52
		7.2			9.52	10.6405	11.0981	12.12
		7.93			9.78	9.92683	10.3598	11.55
		7.81			9.71	12.0593	12.4623	11.92
		7.92			8.76	11.7971	12.04	11.39
		7.82			9.04	10.8533	11.4275	10.98
		7.65			9.62	13.024	13.1096	11.27
		7.19			9.33	11.2276	11.6948	10.95
		6.94			10.02	10.3038	10.9813	10.48
		6.88			9.44	10.3038	10.5779	11.48
		7.1			10.33	10.6405	11.1231	11.42
		7.24			7.16	11.5461	12.1802	11.63
		7.23			9.54	9.35632	9.98911	12.08
		6.95			9.28	10.7105	11.1964	11.29
		7.35			9.65	10.7105	11.7649	11.73
		7.29			9.72	10.4359	11.0157	10.81
		7.52			9.93	10.9262	11.4176	10.97
		7.47			10.08	10.9262	11.3415	11.73
		7.88			9.75	11.9706	12.6119	12.17
		7.79			10.1	11	11.1667	10.37
		7.56			8.6	11.9706	12.5301	9.95
		7.51			10.38	10.1118	10.8069	11.54
		7.56			9.45	9.57647	10.0059	11.46
		8			9.72	10.7105	10.971	12.28
		7.64			9.42	10.3694	11.5855	11.98
		7.71			9.45	10.5714	10.8317	11.34
		6.92			9.05	9.09497	9.56163	11.85
		6.98			9.74	11.1507	11.6533	10.81
		7.22			9.94	10.9262	11.4003	10.67
		6.97			8.82	10.8533	11.3126	11.51
		6.82			8.95	11.3846	11.6611	11.66
		6.85			9.24	10.0494	10.4576	11.48
		7.34			9.12	9.86667	10.3311	12.28
		7.21			10.14	10.5714	11.0093	12.3
		6.81			9.02	9.7485	10.3336	10.85
		7.39			9.43	10.6405	10.9978	11.34
		7.1			9.2	10.4359	10.9458	12.47
		7.67			8.84	11.1507	12.0697	11.42
		7.72			8.28	10.9262	11.2299	11.46
		7.23			9.05	11.0748	11.5216	12.4
		7.51			8.5	10.3038	10.9125	11.36
		7.67			8.17	10.7815	11.2612	11.8
		7.79			8.54	12.9206	13.1351	9.99
		7.9			8.19	9.4104	9.84722	10.95
		7.86			8.84	10.6405	11.2582	10.77
		7.81			8.42	9.92683	10.8463	11.63
		7.76			9.67	9.7485	10.2725	11.4
		7.24			9.81	10.5714	10.8642	9.92
		7.41			8.76	10.7815	11.2357	10.73
		7.16			9.19	11.0748	11.5311	11.07
		7.71			10.83	10.7815	11.6099	11.53
		6.91			10.53	10.9262	11.3028	12.31
		7.14			9.83	10.8533	11.5044	12.06
		7.38			10.09	10.0494	10.4438	11.84
		7.08			10.99	10.3038	10.9067	10.45
		7.15			10.74	11.8832	12.1116	12.63
		6.81			8.95	10.5032	11.0097	10.78
		6.88			9.39	10.7815	11.4675	10.59
		7.8			9.65	9.57647	9.95699	10.62
		7.78			9.44	9.09497	9.62542	10.73
		7.82			9.95	11.3056	11.4318	11.87
		7.28			8.47	9.57647	10.5126	11.26
		7.8			8.27	11.5461	11.815	12.43
		7.27			10.11	9.86667	10.4593	11.37
		6.93			10.13	10.239	10.8253	10.14
		6.87			9.02	12.4275	12.4921	10.15
		7.54			10	9.86667	10.2425	11.77
		7.14			9.96	10.3038	10.5927	10.82
		6.95			9.64	9.98773	10.4597	11.01
		7.78			10.12	9.92683	10.5012	11.79
		7.63			8.93	12.4275	12.8288	12.04
		7.64			9.04	10.3694	11.0976	11.6
		7.28			9.23	11.4648	11.8678	11.58
		7.33			9.46	10.8533	11.5219	12.29
		7.67			8.72	12.0593	12.5251	11.8
		7.09			8.44	11.7971	12.2036	10.17
		7.13			9.48	9.7485	10.119	10.46
		7.09			8.53	11.5461	11.7965	11.52
		6.8			8.84	10.7815	11.2635	11.02
		6.81			8.78	11.4648	11.54	10.8
		7.31			10.02	10.239	10.8654	11.53
		7.28			9.13	10.7105	11.033	11.55
		7.07			9.28	11.2276	11.4452	11.04
		7.32			9.11	10.5714	10.9244	11.27
		7.69			9.4	9.46512	10.0411	11.81
		7.34			10.31	11.1507	11.6454	12.23
		6.86			8.3	11.5461	11.8453	11.98
		7.37			9.07	11.5461	12.1271	11.61
		7.73			9.19	10.4359	10.8918	11.4
		7.86			9.44	7.71564	8.32559	9.89
		7.16			9.09	8.22222	9.16871	10.34
		7.91			8.71	10.5714	11.0071	11.15
		7.43			9.2	9.63314	9.89277	12.43
		7.13			8.38	10.9262	11.3108	10.86
		7.26			8.92	11.7122	12.0116	11.81
		7.9			8.38	10.7815	11.1265	10.4
		7.73			8.71	11.4648	12.027	10.43
		7.59			8.94	11.8832	11.9739	10.52
		7.94			8.54	10.239	10.712	10.92
		8.14			8.63	10.239	10.8931	11.11
		8			9.92	10.6405	11.044	10.34
		7.99			9.61	10.6405	11.1278	12.08
		8.08			9.87	9.7485	10.2747	10.14
		8.11			9.86	11	11.4327	10.18
		8.09			9.74	10.7105	11.3711	10.4
		8.06			9.71	11.7122	12.0434	10.05
		7.9			9.8	11.7122	12.0193	10.53
		6.77			9.89	10.7105	11.0778	12.77
		6.76			9.93	8.39175	8.81371	11.01
		6.81			8.81	9.46512	9.96195	11.14
		6.91			9.59	9.63314	10.1274	12.25
		6.9			10.24	11.3056	11.5064	10.3
		7.62			10.09	11.2276	11.5014	10.13
		7.51			9.59	11	11.6376	9.87
		7.36			10.2	11.3056	11.7761	10.89
		7.42			8.74	11.4648	11.9185	11.21
		7.13			9.88	11	11.5852	10.35
		7.67			8.39	9.86667	10.0855	10.97
		7.48			10.06	12.4275	12.594	10.11
		7.79			8.42	9.86667	10.602	11.06
		7.55			9.43	10.9262	11.386	11.07
		7.55			9.39	10.9262	11.6862	11.26
		7.65			9.12	9.57647	9.99759	11.85
		7.54			9.06	10.3038	10.4725	11.97
		7.59			8.46	11.7971	12.1636	12.09
		7.2			8.16	10.3694	10.8165	11.44
		7.24			9.87	10.239	10.7271	11.88
		7.36			8.05	9.92683	10.3233	12.97
		7.62			8.98	11.1507	11.4924	12.56
		7.61			9.29	11.3846	11.5177	11.58
		7.47			9.41	11.3056	11.6875	11.44
		7.73			9.97	10.3038	10.6566	11.49
		7.73			10.52	9.80723	10.1944	11.96
		7.52			9.88	10.7815	11.3278	11.43
		7.2			9.93	11.4648	11.6598	9.35
		7.3			8.93	10.5032	10.768	12.01
		7.32			9.12	10.0494	10.5885	10.72
		7.09			9.85	11.3846	12.0152	11.39
		7.59			9.11	10.239	11.0788	11.27
		7.4			9.78	10.3038	10.8603	11.25
		7.12			8.64	9.25	9.47601	11.38
		7.41			9.47	11.7122	12.1363	10.26
		7.49			8.85	11.2276	12.2539	10.29
		7.73			8.9	11.3056	11.6011	11.23
		7.54			7.79	9.57647	10.5928	11.13
		7.42			8.09	10.7105	10.96	10.7
		7.82			9.12	11.2276	11.537	11.44
		7.77			9.2	10.8533	11.2174	11.61
		7.71			8.77	11.1507	11.5255	9.98
		7.96			9.49	11.3056	11.6262	12.41
		7.15			9.01	11.3056	11.6749	9.38
		7.01			9.23	9.69048	10.3286	11.14
		6.97			9.45	11	11.5947	11.89
		6.68			9.05	11.2276	11.5721	11.74
		6.92			9.33	11.3056	11.7296	10.91
		7.3			9.24	11.8832	13.0657	9.7
		7.38			9.04	11	11.3942	11.25
		6.87			8.54	10.3038	10.7249	9.75
		7.03			10.45	10.5032	11.219	11.01
		7.2			9.77	10.9262	11.5212	10.37
		7.29			8.95	11.5461	11.888	10.51
		7.27			9.25	11	11.2812	10.62
		7.41			9.35	10.7815	11.5423	11.99
		7.27			9.17	10.5032	10.8078	10.61
		7.5			9.03	10.7815	11.2732	10.11
		7.16			9.04	10.9262	11.5309	11.07
		7.94			9.2	10.7815	11.2732	10.18
		7.93			8.64	9.98773	10.4012	11.11
		7.66			9	10.8533	11.4487	10.87
		7.72			9.2	10.0494	10.4905	10.62
		7.42			9.3	10.3038	11.3492	10.58
		7.68			8.76	11.3056	11.6627	12.73
		7.5			8.48	11.4648	11.5882	12.7
		7.39			9.62	11.4648	11.8201	11.46
		7.8			8.1	10.7815	11.3895	10.46
		7.9			9.8	9.52047	10.5149	11.59
		7.68			10.19	10.7105	11.1734	10.81
		7.81			9.86	9.7485	10.2368	11.28
		7.88			9.32	10.239	10.6812	10.87
		7.04			8.8	12.2406	12.4845	10.8
		7.06			8.68	10.5714	11.3524	10.69
		7.24			9.85	10.5032	11.0579	11.73
		7.34			9.3	9.35632	9.92555	11.09
		7.66			9.53	11.0748	11.5789	12.09
		7.31			10.29	9.86667	10.0947	11.66
		7.36			9.61	8.89617	9.86686	10.92
		7.34			9.69	12.0593	12.287	11.52
		7.25			9.87	9.98773	10.4246	13.41
		7.74			9.72	10.239	10.4907	11.71
		7.41			9.05	10.6405	11.1093	10.84
		7			9.34	8.94505	9.31659	11.76
		7.41			9.45	10.175	10.6535	11.6
		7.19			9.54	9.92683	10.7326	10.55
		7.47			9.2	10.8533	11.2583	11.19
		7.47			8.97	10.3038	10.6316	10.45
		7.24			9.05	11	11.3625	10.64
		7.24			9.65	10.4359	10.8813	11.15
		7.13			9.08	11.7971	11.8934	11.18
		7.39			9.52	11.0748	11.9399	11.23
		7.54			9.19	11.4648	11.798	11.28
		7.98			8.85	10.4359	10.6907	11.46
		7.88			8.87	11.3846	11.6029	11.3
		8.1			9.29	10.6405	10.9978	11.88
		7.87			9.42	11.2276	11.4966	11.06
		7.91			9.77	9.98773	10.3501	11.03
		7.79			9.96	9.80723	10.0199	11.53
		8.02			10.42	10.7815	10.9372	10.97
		7.98			9.87	10.3038	11.0651	11.92
		7.58			8.88	10.5714	11.1738	11.27
		7.88			9.61	10.239	11.5144	11.47
		7.9			9.34	13.6807	14.0208	10.72
		7.41			9.19	9.69048	10.2217	9.73
		7.72			9.7	11.3846	11.8532	12.35
		7.52			9.11	10.0494	10.3641	11.48
		6.99			10.56	11.4648	11.9503	11.22
		7.06			10.02	9.69048	10.2586	11.7
		6.94			10.89	10.5714	11.4304	11.54
		7.34			8.2	9.57647	9.96	11.35
		7.42			8.99	10.8533	11.2565	11.11
		7.43			8.41	9.92683	10.2331	11.55
		7.42			9.89	10.8533	11.2793	10.58
		7.42			9.61	10.5032	10.8977	10.55
		7.25			9.57	11.8832	12.3537	11.17
		6.99			8.64	11.0748	11.5978	11.23
		7.43			9.37	10.4359	10.8572	11.16
		7.8			9.62	10.6405	10.9546	10.56
		7.72			9.21	11.7122	12.1414	11.11
		7.32			10.23	11.3056	11.7344	10.96
		7.52			10.23	11.1507	11.7576	11.12
		7.53			9.39	12.1493	12.3741	11.71
		7.48			9.93	10.9262	11.4076	11
		7.42			9.56	11.1507	11.6454	12.25
		7.14			9.43	11.6286	12.1022	11.23
		7.67			8.96	11.8832	12.6016	10.79
		7.38			8.43	10.8533	11.5183	10.68
		7.53			8.45	11.2276	11.8342	11.48
		7.56			9.97	9.35632	10.1665	10.25
		7.05			9.52	11.7122	12.3129	10.54
		7.46			9.91	10.9262	11.4151	10.34
		6.94			9.46	8.61376	9.26299	11.46
		7.42			9.21	10.239	10.9292	10.65
		7.02			10.05	11.1507	11.7676	10.65
		7.42			10.11	11.0748	11.5407	10.37
		7.22			9.85	10.6405	10.9016	11.4
		7.19			9.78	9.46512	9.90079	10.88
		7.15			9.39	11.7122	12.2649	10.01
		7.1			10.07	10.8533	11.3989	12.48
		6.91			10.46	10.8533	11.3878	10.98
		6.76			10.51	10.5032	11.0244	10.91
		7.46			8.72	11.7971	12.3198	12.37
		7.22			9.9	11.3056	11.9018	11.25
		6.86			10.08	10.9262	11.1594	12.58
		6.23			10.27	11.0748	11.4707	11.94
		7.22			9.34	10.6405	11.4065	11.6
		7.63			10.41	10.7815	11.1027	10.38
		7.5			10.33	10.0494	10.5099	11.83
		7.33			10.24	11.7122	12.1755	11.45
		7.55			10.79	8.94505	9.50045	10.52
		7.46			9.87	10.5714	10.5708	11.39
		7.31			9.1	10.3038	10.8603	10.33
		7.64			10.68	10.3694	10.7945	11.68
		7.51			10.09	10.6405	10.9515	10.91
		7.2			9.28	10.6405	11.4639	11.73
		7.55			9.39	9.98773	10.214	11.38
		7.61			9	11	11.5409	12.18
		7.53			8.67	10.3694	11.1743	10.75
		7.36			8.86	10.5032	11.2342	11.52
		7.51			9.37	11.0748	11.4067	10.76
		7.49			9.89	11.0748	11.6411	11.76
		7.33			9.45	11.1507	11.5569	11.3
		7.23			8.87	9.69048	10.0329	9.64
		7.41			8.92	10.1118	10.8138	10.31
		7.22			8.75	11.5461	11.9927	11.47
		7.31			9.65	9.35632	10.1665	12.03
		7.41			9.72	10.6405	11.3215	11.06
		6.81			8.59	11.2276	11.7771	12.04
		7.46			9.76	10.5032	10.9491	10.8
		7.4			8.84	10.4359	10.7904	10.72
		7.3			9.54	10.7105	11.5966	11.7
		7.45			8.99	9.63314	10.2014	10.72
		7.92			9.39			11
		7.5			9.83			9.57
		7.76			8.65			11.03
		8.26			8.89			11.4
		7.83			8.35			10.83
		8.34			8.06			11.27
		7.84			9.35			11.98
		7.66			8.48			10.01
		6.77			9.69			11.56
		6.78			8.91			13.16
		6.89			8.52			11.88
		6.66			7.92			10.75
		6.69			9.13			11.32
		6.82			8.83			11.55
		7.15			8.32			11.57
		7			9.03			11.73
		7.11			9.58			11.95
		6.91			10.03			11.53
		7.49			9.23			11.63
		7.38			9.85			10.67
		7.45			9.05			11.89
		7.37			9.26			11.58
		7.36			9.98			11.57
		7.37			9.73			10.35
		7.35			10.54			10.7
		7.28			9.84			12.28
		7.62			10.32			11.08
		7.31			9.56			12.29
		7.45			10.06			11.98
		7.6			9.54			11.36
		7.46			9.38			11.19
		7.25			9.04			12.13
		7.18			9.44			10.51
		7.09			9.36			11.74
		6.96			9.78			11.33
		6.94			9.72			10.16
		7.11			10.95			10.96
		7.3			9.91			10.67
		7.12			10.57			10.26
		7.06			9.96			11.22
		6.86			9.21			11.33
		7.03			9.61			10.95
		6.99			9.45			12.12
		7.32			9.38			10.36
		6.96			9.69			11.49
		6.85			9.44			10.61
		7.32			9.05			11.83
		7.25			10.2			11.85
		7.06			9.99			11.21
		7.07			9.74			11.95
		6.81			9.98			11.54
		6.82			9.23			12.03
		7.02			9.47			10.57
		6.82			9.84			10.83
		7.03			9.56			9.74
		6.87			9.44			11.79
		6.91			9.25			11.73
		6.9			9.78			11.57
		6.51			9.18			11.24
		6.23			9.33			11.68
		6.26			10.37			11.22
		6.38			11.03			11.55
		6.35			9.72			10.71
		6.38			10.52			10.36
		6.74			9.84			10.53
		6.69			10.35			12.95
		6.51			9.85			11.93
		7.28			10.05			11.77
		6.81			9.62			11.34
		7.65			9.78			11.8
		7.13			8.67			11.08
		7.08			9.48			11.27
		6.52			8.86			10.87
		7.67			9.16			10.61
		7.25			8.97			11.72
		7.55			9			10.95
		7.7			9.15			10.78
		7.77			9.45			11.54
		7.71			8.94			10.84
		7.85			10.13			11.23
		7.63			9.28			11.2
		7.06			9.24			11.17
		6.96			9.28			10.71
		7.63			9.77			12.43
		7.49			8.86			11.26
		7.59			9.66			11.38
		7.91			9.44			12.3
		7.38			9.25			10.98
		6.96			8.7			10.84
		7.38			10.68			11.79
		7.89			10.71			10.24
		8.02			9.98			10.4
		7.85			9.99			10.24
		7.8			10.57			11.11
		7.95			9.42			11.65
		8.21			9.5			11.99
		7.79			9.46			11.96
		7.93			9.92			10.08
		7.91			8.94			10.79
		7.92			9.12			10.84
		7.82			9.12			9.94
		7.51			9.26			11.72
		7.44			9.63			11.53
		7.68			9.15			11.97
		7.59			9.93			12.18
		8.24			9.9			10.95
		7.65			8.84			12.8
		7.85			10.13			11.07
		7.6			10.01			10.79
		7.73			10.77			12.01
		7.09			9.95			11.69
		7.65			9.1			11.52
		7.24			8.93			11.6
		7.27			9.66			12.4
		7.46			9.91			10.18
		7.53			9.89			11.24
		7.45			9.23			10.23
		7.39			9.7			10.13
		7.36			9.75			11.95
		7.54			10.58			11.38
		7.64			10.41			11.49
		7.42			10.19			11.8
		7.65			9.85			11.81
		7.62			9.54			10.94
		7.71			9.37			9.98
		7.22			9.51			10.57
		6.93			8.84			10.56
		7.18			8.77			11.29
		6.8			9.24			11.34
		6.71			8.66			10.91
		6.98			8.99			9.94
		6.92			9.5			11.39
		7.19			8.2			11.62
		6.88			8.24			11.21
		7.03			8.52			11.83
		7			7.35			10.06
		6.91			8.83			10.26
		6.82			9.71			10.92
		7.02			9.83			10.65
		6.91			9.65			11.27
		7.08			10.42			11.67
		7.4			10.48			10.45
		7.45			9.01			10.94
		7.31			9.22			11.42
		7.41			9.5			11.91
		7.13			10.19			10.65
		7.56			9.29			12.11
		7.56			9.87			11.54
		7.62			9.01			11.09
		7.71			9.71			10.82
		7.7			9.97			10.26
		7.5			9.86			11.82
		7.27			10.15			13.24
		7.44			9.94			10.79
		7.3			9.29			11.55
		7.49			9.23			10.66
		7.3			9.29			11.8
		7.28			9.29			11.22
		7.61			9.76			11.91
		7.08			9.39			10.21
		7.45			8.69			10.98
		6.63			9.17			10.82
		7.35			9.3			11.57
		7.27			9.46			10.16
		7.1			9.32			12.36
		6.83			9.82			12
		7.04			10.47			11.37
		7.18			9.59			12.44
		6.62			10.48			12.95
		6.29			9.27			10.98
		6.46			10.29			10.36
		6.17			8.65			11.67
		6.43			8.33			11.77
		6.11			9.92			10.97
		6.6			9.83			11.61
		6.85			9.54			10.27
		7.23			9.82			10.55
		7.59			10.04			10.99
		6.97			9.79			10.38
		7.16			9.38			10.47
		7.12			10.36			10.7
		7.23			9.92			12.47
		7.25			10.33			10.61
		7.28			10.29			10.12
		7.07			10.22			11.49
		6.71			10.66			10.58
		6.92			11.98			11.52
		7.28			9.92			10.53
		7.51			10.02			11.4
		7.31			10.22			10.63
		7.55			10.15			11.88
		7.36			10.19			11.17
		7.18			10.53			10.14
		7.19			10.65			11.45
		7.08			10.46			11.85
		7.19			9			12.03
		6.56			8.31			12.12
		6.7			10.13			10.93
		6.72			10.06			12.67
		6.66			10.15			12.59
		6.85			10.46			11.91
		6.85			9.53			12.28
		6.92			9.6			11.73
		6.78			9.55			11.43
		7.47			9.17			11.49
		6.77			9.93			11.76
		6.7			9.7			13.45
		7.33			9.86			11.47
		7.03			9.69			12.66
		6.99			9.73			12.61
		7.01			10.11			10.62
		7.1			10.02			11.05
		6.72			10.03			12.27
		6.81			9.94			11.44
		6.68			10.04			11.69
		6.47			9.49			11.35
		6.44			9.56			11.3
		7.09			9.07			11.45
		6.89			9.05			11.32
		6.78			9.61			11.98
		6.86			8.65			11.97
		7.15			9.04			11.49
		6.85			9.32			11.37
		6.69			8.74			10.1
		6.77			9.42			11.68
		7.03			10.25			10.9
		6.95			10.63			11.45
		7.01			11.12			11.57
		7			10.12			11.43
		6.63			10.38			11.24
		7.02			10.3			11.94
		7.54			10.78			12.01
		7.26			10.25			12.11
		6.88			9.1			12.27
		7.01			8.84			13.56
		6.72			9			12.7
		7.09			8.79			11.59
		7.23			9.72			10.93
		7.77			9.91			11.48
		7.46			10.21			11.32
		7.3			9.74			11.42
		7.13			9.97			10.52
		7.37			9.9			12.64
		7.57			9.25			11.05
		7.28			9.46			11.76
		7.72			9.56			11.31
		7.7			9.33			12.62
		7.62			8.63			11.56
		7.38			9.08			11.55
		7.26			8.76			10.79
		7.04			8.82			11.37
		6.77			9.16			12.24
		6.84			10.69			11.38
		6.91			10.64			10.56
		6.87			10.89			10.79
		7.01			9.59			11.22
		6.94			10.15			11.27
		6.56			8.89			10.32
		6.81			9.02			11.09
		7.08			9.18			12.19
		7.54			10.15			10.71
		7.45			10.35			11.97
		7.43			9.03			11.23
		7.36			10.52			12.2
		7.54			8.95			11.66
		7.6			9.02			10.94
		7.35			8.44			11.2
		7.11			10.24			11.47
		6.77			9.45			11.3
		6.63			9.61			12.39
		6.92			9.22			12.43
		7.07			9.6			11.32
		6.94			8.78			11.98
		6.59			10.2			12.61
		6.81			10.28			11.49
		7.14			9.06			10.93
		6.74			9.27			10.81
		6.72			10.07			11.96
		6.77			9.8			11.32
		6.75			9.7			11.59
		6.79			9.34			12.66
		6.37			8.68			10.92
		6.14			8.32			11.73
		6.32			9.51			12.3
		6.24			9.2			11.57
		6.37			9.23			13.31
		6.5			9.14			12.99
		6.52			8.16			12.51
		6.48			8.68			12.89
		6.23			8.92			10.46
		6.32			9.49			11.47
		6.55			9.82			11.61
		7.05			10.36			11.94
		7.13			10.6			11.64
		7.42			10.4			11.92
		7.69			9.83			10.32
		7.48			8.66			11.22
		7.58			9.86			11.05
		7.72			9.77			10.9
		7.5			9.7			11.25
		6.82			9.67			12.69
		7.23			9.86			11.62
		7.2			9.62			10.07
		7.37			9.89			11.7
		6.64			8.8			11.54
		6.69			10.11			11.42
		6.62			9.71			10.69
		6.36			9.84			12.2
		6.38			9.27			12.07
		6.67			8.67			11.53
		7			9.99			11.75
		6.9			10.58			12.49
		7.06			9.84			11.17
		7.39			9.2			11.5
		7.18			9.64			10.25
		7.1			9.51			11.21
		7.21			9.55			11.73
		7.53			9.57			11.65
		7.52			8.75			12.35
		7.61			9.33			10.88
		7.59			9.19			11.92
		7.72			8.94			11.89
		8.27			9.23			11.81
		7.71			9.72			9.57
		7.75			10.27			13.02
		7.74			9.93			12.97
		7.15			10.27			11.9
		7.8			10			10.93
		7.12			9.58			10.68
[truncated: 450,199+ more rows]

## Sheet: SuppFig1_probe_comparison
subplot a																									subplot b
LDA				Pitot				CP1				CP2				FO1				FO2					LDA				Pitot				CP1				CP2				FO1				FO2
y-axis	x-axis	y-error	x-error	y-axis	x-axis	y-error	x-error	y-axis	x-axis	y-error	x-error	y-axis	x-axis	y-error	x-error	y-axis	x-axis	y-error	x-error	y-axis	x-axis	y-error	x-error		y-axis	x-axis	y-error	x-error	y-axis	x-axis	y-error	x-error	y-axis	x-axis	y-error	x-error	y-axis	x-axis	y-error	x-error	y-axis	x-axis	y-error	x-error	y-axis	x-axis	y-error	x-error
U+c (-)	y+ (-)	std.error	std.error	U+c (-)	y+ (-)	std.error	std.error	U+d,meas (-)	y+ (-)	std.error	std.error	U+d,meas (-)	y+ (-)	std.error	std.error	U+d,meas (-)	y+ (-)	std.error	std.error	U+d,meas (-)	y+ (-)	std.error	std.error		U+c (-)	y+ (-)	std.error	std.error	U+c (-)	y+ (-)	std.error	std.error	U+d,meas (-)	y+ (-)	std.error	std.error	U+d,meas (-)	y+ (-)	std.error	std.error	U+d,meas (-)	y+ (-)	std.error	std.error	U+d,meas (-)	y+ (-)	std.error	std.error
19.9361	980.304	0.789624		21.2983	1813.56	0.502527	172.205	18.21	1470.46	0.760813	169.235	18.3617	1470.46	0.678108	169.235	18.9275	1552.15	0.721895	169.89	18.6089	1552.15	0.704883	169.89		19.9361	980.304	0.789624		21.2983	1813.56	0.502527	172.205	20.433	1470.46	0.810032	169.235	21.0352	1470.46	0.744732	169.235	20.8812	1552.15	0.768849	169.89	20.4836	1552.15	0.750211	169.89
20.9036	1470.46	0.827948		21.7821	2303.72	0.506477	177.4	19.2145	1960.61	0.708013	173.649	18.8826	1960.61	0.684664	173.649	19.7069	2205.68	0.691788	176.275	19.8349	2205.68	0.715763	176.275		20.9036	1470.46	0.827948		21.7821	2303.72	0.506477	177.4	21.2243	1960.61	0.757913	173.649	21.603	1960.61	0.753582	173.649	21.5723	2205.68	0.740183	176.275	21.7347	2205.68	0.763804	176.275
21.6186	1960.61	0.856265		23.0934	3284.02	0.521562	190.79	20.7426	2940.91	0.72403	185.684	20.4814	2940.91	0.689408	185.684	21.3601	3185.99	0.713081	189.288	20.9902	3185.99	0.701757	189.288		21.6186	1960.61	0.856265		23.0934	3284.02	0.521562	190.79	22.5634	2940.91	0.771482	185.684	22.8049	2940.91	0.752199	185.684	23.1364	3185.99	0.761328	189.288	22.7821	3185.99	0.750369	189.288
22.195	2450.76	0.879096		23.794	4264.32	0.530672	207.51	21.734	3921.22	0.711843	201.327	21.4931	3921.22	0.699613	201.327	22.3134	4166.29	0.714195	205.71	22.1086	4166.29	0.722245	205.71		22.195	2450.76	0.879096		23.794	4264.32	0.530672	207.51	23.3576	3921.22	0.756712	201.327	23.6199	3921.22	0.758821	201.327	24.0381	4166.29	0.762902	205.71	23.8064	4166.29	0.769281	205.71
22.7338	2940.91	0.900436		24.4864	5244.63	0.540332	226.826	22.3932	4901.52	0.721437	219.811	22.3389	4901.52	0.712922	219.811	23.1051	5146.6	0.734109	224.796	NaN	NaN	NaN	NaN		22.7338	2940.91	0.900436		24.4864	5244.63	0.540332	226.826	23.9786	4901.52	0.765923	219.811	24.3146	4901.52	0.768904	219.811	24.7902	5146.6	0.78202	224.796	NaN	NaN	NaN	NaN
23.1039	3431.06	0.915094		24.9774	6224.93	0.547449	248.131	23.018	5881.83	0.729826	240.48	23.0202	5881.83	0.723907	240.48	23.5642	6126.9	0.738343	245.926	23.4287	6126.9	0.738891	245.926		23.1039	3431.06	0.915094		24.9774	6224.93	0.547449	248.131	24.4716	5881.83	0.771215	240.48	24.8639	5881.83	0.776851	240.48	25.234	6126.9	0.786439	245.926	25.0165	6126.9	0.784341	245.926
23.5228	3921.22	0.931686		25.3372	7205.24	0.55279	270.958	23.6807	6862.13	0.742519	262.82	23.6455	6862.13	0.738462	262.82	23.979	7107.21	0.749709	268.618	23.7843	7107.21	0.745788	268.618		23.5228	3921.22	0.931686		25.3372	7205.24	0.55279	270.958	25.0162	6862.13	0.780938	262.82	25.4058	6862.13	0.789328	262.82	25.5413	7107.21	0.794791	268.618	25.2837	7107.21	0.788933	268.618
23.8231	4411.37	0.94358		25.7358	8185.54	0.558801	294.953	24.0524	7842.43	0.747996	286.44	24.2257	7842.43	0.753502	286.44	24.4295	8087.51	0.756607	292.509	24.2062	8087.51	0.751235	292.509		23.8231	4411.37	0.94358		25.7358	8185.54	0.558801	294.953	25.3507	7842.43	0.785636	286.44	25.8428	7842.43	0.800399	286.44	25.9589	8087.51	0.801131	292.509	25.7185	8087.51	0.795176	292.509
24.1285	4901.52	0.955678		26.2117	10146.1	0.566145	345.462	24.6411	9803.04	0.760094	336.428	24.8128	9803.04	0.764563	336.428	25.0841	10048.1	0.770675	342.874	24.8165	10048.1	0.763669	342.874		24.1285	4901.52	0.955678		26.2117	10146.1	0.566145	345.462	25.7854	9803.04	0.793521	336.428	26.3046	9803.04	0.808199	336.428	26.5031	10048.1	0.812295	342.874	26.2311	10048.1	0.805096	342.874
24.411	5391.67	0.966868		26.5588	12106.8	0.571622	398.259	25.1199	11763.7	0.770239	388.895	25.3539	11763.7	0.777165	388.895	25.526	12008.7	0.780161	395.579	25.2904	12008.7	0.781816	395.579		24.411	5391.67	0.966868		26.5588	12106.8	0.571622	398.259	26.2219	11763.7	0.802615	388.895	26.7344	11763.7	0.817744	388.895	26.8645	12008.7	0.81961	395.579	26.5932	12008.7	0.8198	395.579
24.6738	5881.83	0.977277		26.7562	14067.4	0.574824	452.544	25.4296	13724.3	0.776209	442.961	25.8572	13724.3	0.789998	442.961	25.9549	13969.3	0.789751	449.803	25.7356	13969.3	0.785091	449.803		24.6738	5881.83	0.977277		26.7562	14067.4	0.574824	452.544	26.446	13724.3	0.806195	442.961	27.0997	13724.3	0.826631	442.961	27.2503	13969.3	0.828092	449.803	26.9948	13969.3	0.82227	449.803
24.8817	6371.98	0.985509		26.9466	16681.5	0.577993	526.441	25.7589	16338.4	0.782808	516.666	26.1063	16338.4	0.793816	516.666	26.3196	16583.5	0.799204	523.646	26.0023	16583.5	0.789773	523.646		24.8817	6371.98	0.985509		26.9466	16681.5	0.577993	526.441	26.6871	16338.4	0.810312	516.666	27.2437	16338.4	0.827499	516.666	27.5035	16583.5	0.834312	523.646	27.2252	16583.5	0.826031	523.646
25.1226	6862.13	0.995052		27.1122	19949.2	0.580866	620.377	26.0927	19606.1	0.788467	610.453	26.4077	19606.1	0.80044	610.453	26.5777	19851.2	0.803671	617.54	26.2416	19851.2	0.798575	617.54		25.1226	6862.13	0.995052		27.1122	19949.2	0.580866	620.377	26.9543	19606.1	0.814135	610.453	27.4143	19606.1	0.830341	610.453	27.6776	19851.2	0.836417	617.54	27.2889	19851.2	0.829566	617.54
25.45	7842.43	1.00802		27.1817	23216.9	0.582355	715.413	26.1361	22873.8	0.790148	705.395	26.5704	22873.8	0.80334	705.395	26.7249	23118.8	0.807149	712.55	26.3589	23118.8	0.796558	712.55		25.45	7842.43	1.00802		27.1817	23216.9	0.582355	715.413	26.8844	22873.8	0.812428	705.395	27.4514	22873.8	0.829572	705.395	27.698	23118.8	0.836155	712.55	27.3561	23118.8	0.826264	712.55
25.7619	8822.74	1.02037		27.1564	26484.6	0.58266	811.161	26.2761	26141.4	0.792922	801.082	26.7614	26141.4	0.80788	801.082	26.9185	26386.5	0.811784	808.281	26.5677	26386.5	0.801705	808.281		25.7619	8822.74	1.02037		27.1564	26484.6	0.58266	811.161	26.9184	26141.4	0.812082	801.082	27.5121	26141.4	0.830266	801.082	27.8333	26386.5	0.839087	808.281	27.4409	26386.5	0.827754	808.281
26.0198	9803.04	1.03059		27.0549	29752.2	0.5821	907.398	26.3026	29409.1	0.792848	897.274	26.8331	29409.1	0.808829	897.274	26.9209	29654.2	0.811009	904.505	26.577	29654.2	0.801031	904.505		26.0198	9803.04	1.03059		27.0549	29752.2	0.5821	907.398	26.8439	29409.1	0.80901	897.274	27.4586	29409.1	0.827508	897.274	27.7012	29654.2	0.834324	904.505	27.3552	29654.2	0.824271	904.505
26.1915	10783.3	1.03739		26.8484	33019.9	0.580483	1003.98	26.375	32676.8	0.794314	993.826	26.744	32676.8	0.805392	993.826	27.0007	32921.9	0.812707	1001.08	26.6351	32921.9	0.802005	1001.08		26.1915	10783.3	1.03739		26.8484	33019.9	0.580483	1003.98	26.8352	32676.8	0.808066	993.826	27.2622	32676.8	0.820883	993.826	27.6656	32921.9	0.832589	1001.08	27.3045	32921.9	0.822014	1001.08
26.3618	11763.7	1.04413		26.5616	36287.6	0.579248	1100.82	26.372	35944.5	0.793586	1090.64	26.6108	35944.5	0.800908	1090.64	26.9053	36189.6	0.809365	1097.91	26.5483	36189.6	0.798903	1097.91		26.3618	11763.7	1.04413		26.5616	36287.6	0.579248	1100.82	26.7205	35944.5	0.804012	1090.64	27.0235	35944.5	0.813248	1090.64	27.4523	36189.6	0.82573	1097.91	27.1069	36189.6	0.81561	1097.91
26.4908	12744	1.04924		26.0799	39555.3	0.577324	1197.85	26.1355	39212.2	0.786131	1187.66	26.471	39212.2	0.796205	1187.66	26.7287	39457.2	0.803777	1194.94	26.3532	39457.2	0.79269	1194.94		26.4908	12744	1.04924		26.0799	39555.3	0.577324	1197.85	26.3883	39212.2	0.793693	1187.66	26.746	39212.2	0.804436	1187.66	27.1556	39457.2	0.816551	1194.94	26.7837	39457.2	0.80557	1194.94
26.6192	13724.3	1.05433		25.5998	42823	0.581521	1295.04	25.7771	42479.9	0.775085	1284.83	26.195	42479.9	0.787636	1284.83	26.3666	42724.9	0.7927	1292.12	25.9803	42724.9	0.78131	1292.12		26.6192	13724.3	1.05433		25.5998	42823	0.581521	1295.04	25.9209	42479.9	0.77939	1284.83	26.3151	42479.9	0.791228	1284.83	26.6534	42724.9	0.801286	1292.12	26.2713	42724.9	0.790017	1292.12
26.7595	15684.9	1.05988		24.8921	46090.6	0.597251	1392.34	25.1869	45747.5	0.757164	1382.12	25.5945	45747.5	0.769443	1382.12	25.8993	45992.6	0.778935	1389.42	25.3879	45992.6	0.763708	1389.42		26.7595	15684.9	1.05988		24.8921	46090.6	0.597251	1392.34	NaN	NaN	NaN	NaN	NaN	NaN	NaN	NaN	NaN	NaN	NaN	NaN	NaN	NaN	NaN	NaN
26.8121	16665.2	1.06197						24.6935	49015.2	0.742131	1479.51	25.0816	49015.2	0.753859	1479.51	25.2599	49260.3	0.759299	1486.81	24.8687	49260.3	0.747975	1486.81		26.8121	16665.2	1.06197						NaN	NaN	NaN	NaN	NaN	NaN	NaN	NaN	NaN	NaN	NaN	NaN	NaN	NaN	NaN	NaN
26.8675	17972.2	1.06416						24.456	52282.9	0.735053	1576.97	24.7342	52282.9	0.743511	1576.97	25.0499	52528	0.753083	1584.29	24.6204	52528	0.74063	1584.29		26.8675	17972.2	1.06416						NaN	NaN	NaN	NaN	NaN	NaN	NaN	NaN	NaN	NaN	NaN	NaN	NaN	NaN	NaN	NaN
26.9227	19606.1	1.06635						24.5231	55550.6	0.737365	1674.51	24.8372	55550.6	0.746799	1674.51	25.1134	55795.7	0.755192	1681.82	24.6698	55795.7	0.74227	1681.82		26.9227	19606.1	1.06635						NaN	NaN	NaN	NaN	NaN	NaN	NaN	NaN	NaN	NaN	NaN	NaN	NaN	NaN	NaN	NaN
26.9105	21239.9	1.06587						25.1044	58818.3	0.755479	1772.1	25.1165	58818.3	0.75583	1772.1	25.4282	59063.3	0.765248	1779.42	25.0313	59063.3	0.754145	1779.42		26.9105	21239.9	1.06587						NaN	NaN	NaN	NaN	NaN	NaN	NaN	NaN	NaN	NaN	NaN	NaN	NaN	NaN	NaN	NaN
26.856	22873.8	1.06371						25.4117	62085.9	0.766444	1869.73	25.5154	62085.9	0.769362	1869.73	25.8477	62331	0.779478	1877.05	25.377	62331	0.766395	1877.05		26.856	22873.8	1.06371						NaN	NaN	NaN	NaN	NaN	NaN	NaN	NaN	NaN	NaN	NaN	NaN	NaN	NaN	NaN	NaN
26.9165	24507.6	1.06611						25.6841	65353.6	0.778585	1967.4	25.6733	65353.6	0.777831	1967.4	26.0955	65598.7	0.790847	1974.73	25.5711	65598.7	0.777953	1974.73		26.9165	24507.6	1.06611						NaN	NaN	NaN	NaN	NaN	NaN	NaN	NaN	NaN	NaN	NaN	NaN	NaN	NaN	NaN	NaN
26.8816	26141.4	1.06472																							26.8816	26141.4	1.06472
26.8732	27775.3	1.06439																							26.8732	27775.3	1.06439
26.8528	29409.1	1.06358																							26.8528	29409.1	1.06358
26.7219	31043	1.0584																							26.7219	31043	1.0584
26.6866	32676.8	1.057																							26.6866	32676.8	1.057
26.564	34310.6	1.05214																							26.564	34310.6	1.05214
26.4599	35944.5	1.04802																							26.4599	35944.5	1.04802
26.3448	37578.3	1.04346																							26.3448	37578.3	1.04346
26.1618	39212.2	1.03621																							26.1618	39212.2	1.03621
26.0265	40846	1.03085																							26.0265	40846	1.03085
25.9856	42479.9	1.02923																							25.9856	42479.9	1.02923
25.6384	44113.7	1.01548																							25.6384	44113.7	1.01548

## Sheet: SuppFig2_turbulence
subplot a																			subplot b
R=0.9*106 (-)						R=1.3*106 (-)						R=1.6*106 (-)							R=0.9*106 (-)						R=1.3*106 (-)						R=1.6*106 (-)
y-axis	x-axis	y-axis	x-axis	y-axis	x-axis	y-axis	x-axis	y-axis	x-axis	y-axis	x-axis	y-axis	x-axis	y-axis	x-axis	y-axis	x-axis		y-axis	x-axis	y-axis	x-axis	y-axis	x-axis	y-axis	x-axis	y-axis	x-axis	y-axis	x-axis	y-axis	x-axis	y-axis	x-axis	y-axis	x-axis
y/Y50 (-)	uc,rms/U (-)	y/Y50 (-)	ud,meas,rms/U (-)	y/Y50 (-)	ud,corr,rms/U (-)	y/Y50 (-)	uc,rms/U (-)	y/Y50 (-)	ud,meas,rms/U (-)	y/Y50 (-)	ud,corr,rms/U (-)	y/Y50 (-)	uc,rms/U (-)	y/Y50 (-)	ud,meas,rms/U (-)	y/Y50 (-)	ud,corr,rms/U (-)		y/δ (-)	uc,rms/u* (-)	y/δ (-)	ud,meas,rms/u* (-)	y/δ (-)	ud,corr,rms/u* (-)	y/δ (-)	uc,rms/u* (-)	y/δ (-)	ud,meas,rms/u* (-)	y/δ (-)	ud,corr,rms/u* (-)	y/δ (-)	uc,rms/u* (-)	y/δ (-)	ud,meas,rms/u* (-)	y/δ (-)	ud,corr,rms/u* (-)
0.0206909	0.11381	0.0310364	0.0905766	0.0310364	0.0950853	0.0185864	0.114683	0.0278796	0.134703	0.0278796	0.121588	0.0175549	0.11184	0.0263323	0.194891	0.0263323	0.161605		0.0428571	2.25497	0.0642857	1.69283	0.0642857	1.9798	0.0461538	2.28632	0.0692308	2.45294	0.0692308	2.48441	0.05	2.24624	0.075	3.51316	0.075	3.25628
0.0310364	0.105782	0.0413818	0.101072	0.0413818	0.0890527	0.0278796	0.104782	0.0371728	0.112914	0.0371728	0.101159	0.0263323	0.105001	0.0351097	0.163305	0.0351097	0.136581		0.0642857	2.19783	0.0857143	1.89991	0.0857143	1.88247	0.0692308	2.19031	0.0923077	2.16959	0.0923077	2.14703	0.075	2.19996	0.1	3.15326	0.1	2.89536
0.0413818	0.0987546	0.0620728	0.0850965	0.0620728	0.0831584	0.0371728	0.0992946	0.0557591	0.128796	0.0557591	0.115099	0.0351097	0.0991769	0.0526646	0.152269	0.0526646	0.131783		0.0857143	2.12841	0.128571	1.75262	0.128571	1.88162	0.0923077	2.14661	0.138462	2.67157	0.138462	2.59702	0.1	2.14767	0.15	3.14743	0.15	2.93837
0.0517273	0.0942361	0.0827637	0.0681577	0.0827637	0.0679098	0.046466	0.0936827	0.0743455	0.1045	0.0743455	0.0938834	0.0438871	0.0944718	0.0702194	0.123649	0.0702194	0.109768		0.107143	2.08053	0.171429	1.45537	0.171429	1.58266	0.115385	2.07929	0.184615	2.27121	0.184615	2.1929	0.125	2.10181	0.2	2.67918	0.2	2.53733
0.0620728	0.0896189	0.103455	0.0760765	0.103455	0.0700098	0.0557591	0.0902181	0.0929319	0.09609	0.0929319	0.08664	0.0526646	0.0910429	0.0877743	0.120443	0.0877743	0.108823		0.128571	2.02527	0.214286	1.68931	0.214286	1.67228	0.138462	2.051	0.230769	2.15176	0.230769	2.07751	0.15	2.0729	0.25	2.73481	0.25	2.61086
0.0724182	0.0867096	0.124146	0.06627	0.124146	0.061469	0.0650523	0.0868372	0.111518	0.0977825	0.111518	0.0882597	0.061442	0.0870185	0.105329	0.111147	0.105329	0.101926		0.15	1.99251	0.257143	1.51795	0.257143	1.50976	0.161538	2.00628	0.276923	2.25076	0.276923	2.15986	0.175	2.01415	0.3	2.61164	0.3	2.51535
0.0827637	0.0837659	0.144836	0.065385	0.144836	0.0599807	0.0743455	0.0833494	0.130105	0.0901065	0.130105	0.0817996	0.0702194	0.0840481	0.122884	0.108252	0.122884	0.0976809		0.171429	1.95447	0.3	1.5164	0.3	1.48617	0.184615	1.96061	0.323077	2.13379	0.323077	2.04632	0.2	1.98529	0.35	2.59493	0.35	2.45069
0.0931091	0.0805664	0.165527	0.0714314	0.165527	0.0694507	0.0836387	0.081288	0.148691	0.085862	0.148691	0.0785109	0.0789969	0.0814445	0.140439	0.100327	0.140439	0.0920763		0.192857	1.90816	0.342857	1.68122	0.342857	1.74528	0.207692	1.93653	0.369231	2.06519	0.369231	1.99031	0.225	1.9486	0.4	2.44589	0.4	2.33987
0.103455	0.0779806	0.206909	0.0665197	0.206909	0.0633631	0.0929319	0.0787419	0.185864	0.0899635	0.185864	0.0821148	0.0877743	0.0797046	0.175549	0.095774	0.175549	0.0881487		0.214286	1.87095	0.428571	1.6096	0.428571	1.62648	0.230769	1.89993	0.461538	2.2168	0.461538	2.11737	0.25	1.93366	0.5	2.4059	0.5	2.29606
0.1138	0.0754951	0.248291	0.0692183	0.248291	0.0643051	0.102225	0.0766391	0.223037	0.0846526	0.223037	0.0778169	0.0965517	0.0755462	0.210658	0.0907517	0.210658	0.0834127		0.235714	1.83224	0.514286	1.70432	0.514286	1.67291	0.253846	1.87084	0.553846	2.12646	0.553846	2.04051	0.275	1.85372	0.6	2.32288	0.6	2.20763
0.124146	0.0737603	0.289673	0.0673715	0.289673	0.0615093	0.111518	0.0741882	0.260209	0.0830811	0.260209	0.076299	0.105329	0.0751459	0.245768	0.0929001	0.245768	0.0851883		0.257143	1.80735	0.6	1.68471	0.6	1.61838	0.276923	1.83051	0.646154	2.11272	0.646154	2.0178	0.3	1.86361	0.7	2.39352	0.7	2.26081
0.134491	0.0719373	0.344849	0.0685477	0.344849	0.0634926	0.120811	0.0731444	0.309773	0.0833613	0.309773	0.0772312	0.114107	0.0730821	0.292581	0.0953684	0.292581	0.0874797		0.278571	1.77693	0.714286	1.73364	0.714286	1.68319	0.3	1.81996	0.769231	2.14729	0.769231	2.06108	0.325	1.82925	0.833333	2.48845	0.833333	2.3424
0.144836	0.0698509	0.413818	0.0651401	0.413818	0.0597555	0.130105	0.0703853	0.371728	0.0829841	0.371728	0.0762024	0.122884	0.0699305	0.351097	0.0954235	0.351097	0.0878729		0.3	1.73733	0.857143	1.66827	0.857143	1.59709	0.323077	1.76826	0.923077	2.16528	0.923077	2.05398	0.35	1.76646	1	2.51369	1	2.36685
0.165527	0.0671045	0.482788	0.0663252	0.482788	0.0608336	0.148691	0.0677773	0.433682	0.0889479	0.433682	0.081891	0.140439	0.0692777	0.409613	0.0979948	0.409613	0.0906823		0.342857	1.69372	1	1.71701	1	1.63626	0.369231	1.72493	1.07692	2.32475	1.07692	2.20159	0.4	1.77406	1.16667	2.60061	1.16667	2.45007
0.186218	0.0651878	0.551758	0.0667346	0.551758	0.0619489	0.167277	0.0654268	0.495637	0.0921763	0.495637	0.0850766	0.157994	0.0653533	0.46813	0.102891	0.46813	0.0948677		0.385714	1.66377	1.14286	1.72684	1.14286	1.65888	0.415385	1.68552	1.23077	2.42203	1.23077	2.29013	0.45	1.69287	1.33333	2.73642	1.33333	2.56362
0.206909	0.063347	0.620728	0.0694413	0.620728	0.0648068	0.185864	0.0634952	0.557591	0.0947301	0.557591	0.0872977	0.175549	0.064335	0.526646	0.10268	0.526646	0.0952647		0.428571	1.63239	1.28571	1.79	1.28571	1.72485	0.461538	1.65213	1.38462	2.49165	1.38462	2.34341	0.5	1.68065	1.5	2.73806	1.5	2.5717
0.248291	0.0607489	0.689697	0.0736315	0.689697	0.0696462	0.20445	0.0630422	0.619546	0.097049	0.619546	0.0898148	0.193103	0.063073	0.585162	0.107192	0.585162	0.0993413		0.514286	1.58787	1.42857	1.8822	1.42857	1.83114	0.507692	1.65117	1.53846	2.55967	1.53846	2.4102	0.55	1.65944	1.66667	2.8589	1.66667	2.6726
0.268982	0.060364	0.758667	0.0804813	0.758667	0.0768015	0.223037	0.0617864	0.681501	0.0998848	0.681501	0.0934554	0.210658	0.0639044	0.643678	0.105475	0.643678	0.0984187		0.557143	1.58911	1.57143	2.0131	1.57143	1.97211	0.553846	1.6288	1.69231	2.63416	1.69231	2.49718	0.6	1.69266	1.83333	2.81579	1.83333	2.64152
0.289673	0.0602124	0.827637	0.0905777	0.827637	0.0877672	0.241623	0.0615533	0.743455	0.106144	0.743455	0.0998149	0.228213	0.0618745	0.702194	0.110783	0.702194	0.103713		0.6	1.59392	1.71429	2.2056	1.71429	2.183	0.6	1.6306	1.84615	2.77413	1.84615	2.63394	0.65	1.64664	2	2.9472	2	2.76374
0.331055	0.0594795	0.896607	0.0996326	0.896607	0.0985739	0.260209	0.0618161	0.80541	0.11292	0.80541	0.107495	0.245768	0.0612567	0.760711	0.113645	0.760711	0.107575		0.685714	1.58047	1.85714	2.37078	1.85714	2.36569	0.646154	1.6455	2	2.91076	2	2.78636	0.7	1.63669	2.16667	3.00573	2.16667	2.84072
0.351746	0.0594619	0.965576	0.110024	NaN	NaN	0.297382	0.0613544	0.867364	0.122946	NaN	NaN	0.280878	0.0629648	0.819227	0.116947	NaN	NaN		0.728571	1.58602	2	2.631	NaN	NaN	0.738462	1.64181	2.15385	3.09662	NaN	NaN	0.8	1.6896	2.33333	3.06517	NaN	NaN
0.379334	0.0602012	1.03455	0.121376	NaN	NaN	0.315968	0.0624157	0.929319	0.132544	NaN	NaN	0.298433	0.0628448	0.877743	0.126246	NaN	NaN		0.785714	1.60807	2.14286	2.97892	NaN	NaN	0.784615	1.6735	2.30769	3.27297	NaN	NaN	0.85	1.69072	2.5	3.25715	NaN	NaN
0.448303	0.0620922	1.10352	0.125449	NaN	NaN	0.34075	0.0631993	0.991274	0.138267	NaN	NaN	0.321839	0.06173	0.936259	0.137834	NaN	NaN		0.928571	1.66931	2.28571	3.16634	NaN	NaN	0.846154	1.698	2.46154	3.38146	NaN	NaN	0.916667	1.6653	2.66667	3.48694	NaN	NaN
0.482788	0.0612989	1.17249	0.118751	NaN	NaN	0.371728	0.0638472	1.05323	0.145119	NaN	NaN	0.351097	0.0643142	0.994775	0.144563	NaN	NaN		1	1.64724	2.42857	3.02894	NaN	NaN	0.923077	1.71894	2.61538	3.55876	NaN	NaN	1	1.73757	2.83333	3.5885	NaN	NaN
0.517273	0.061421					0.402705	0.0651931	1.11518	0.14821	NaN	NaN	0.380355	0.0663174	1.05329	0.14945	NaN	NaN		1.07143	1.65412					1	1.75438	2.76923	3.72071	NaN	NaN	1.08333	1.79187	3	3.69056	NaN	NaN
0.551758	0.0615557					0.433682	0.0670495	1.17714	0.144445	NaN	NaN	0.409613	0.0650758	1.11181	0.152156	NaN	NaN		1.14286	1.65712					1.07692	1.80068	2.92308	3.67059	NaN	NaN	1.16667	1.76058	3.16667	3.77245	NaN	NaN
0.586243	0.062337					0.46466	0.0670658	1.23909	0.135258	NaN	NaN	0.438871	0.0670973	1.17032	0.143865	NaN	NaN		1.21429	1.66783					1.15385	1.80518	3.07692	3.47398	NaN	NaN	1.25	1.81128	3.33333	3.62018	NaN	NaN
0.620728	0.0628284					0.495637	0.0670334					0.46813	0.0677558	1.22884	0.138657	NaN	NaN		1.28571	1.67826					1.23077	1.80196					1.33333	1.83496	3.5	3.5277	NaN	NaN
0.655212	0.0636885					0.526614	0.068936					0.497388	0.0689962	1.28736	0.129409	NaN	NaN		1.35714	1.6912					1.30769	1.85253					1.41667	1.85817	3.66667	3.33519	NaN	NaN
0.689697	0.064535					0.557591	0.0699538					0.526646	0.0668676	1.34587	0.120787	NaN	NaN		1.42857	1.70004					1.38462	1.87846					1.5	1.80475	3.83333	3.12664	NaN	NaN
0.724182	0.0664934					0.588569	0.0700869					0.555904	0.0673399	1.40439	0.121799	NaN	NaN		1.5	1.74218					1.46154	1.87286					1.58333	1.81296	4	3.13418	NaN	NaN
0.758667	0.0681095					0.619546	0.0710468												1.57143	1.76643					1.53846	1.89599
0.793152	0.0715439					0.650523	0.0717144												1.64286	1.82707					1.61538	1.90502
0.827637	0.07408					0.681501	0.0724283												1.71429	1.873					1.69231	1.91644
0.862122	0.0770302					0.712478	0.073215												1.78571	1.92125					1.76923	1.92883
0.896607	0.0779747					0.743455	0.0742932												1.85714	1.9199					1.84615	1.94365
0.931091	0.080057					0.774433	0.0742372												1.92857	1.95188					1.92308	1.93214
0.965576	0.0788892					0.80541	0.0743497												2	1.90222					2	1.93202
						0.836387	0.0782556																		2.07692	2.00634

## Sheet: SuppFig3_interface_detection
subplot b			subplot c			subplot d
y-axis	x-axis		y-axis	x-axis		x-axis
T1 (t.u.)	w (-)		T2 (t.u.)	w (-)		w (-)
28	0.0625		44	0.0625		0.0625
25	0.333333		31	0.333333		0.333333
32	1		34	1		1
17	1		25	1		1
35	1		43	1		1
19	1		25	1		1
26	0.933333		41	0.933333		0.933333
41	0.7		51	0.7		0.7
48	1		59	1		1
25	0.6		30	0.6		0.6
40	1		51	1		1
37	1		45	1		1
47	1		58	1		1
22	0		28	0		0
36	0.7		46	0.7		0.7
34	1		35	1		1
19	1		33	1		1
10	0.777778		19	0.777778		0.777778
16	1		30	1		1
14	1		17	1		1
16	0.833333		34	0.833333		0.833333
31	1		49	1		1
48	1		57	1		1
11	0.454545		22	0.454545		0.454545
18	1		19	1		1
37	1		40	1		1
31	0.3		41	0.3		0.3
45	1		60	1		1
45	1		48	1		1
26	0		26	0		0
35	0		50	0		0
25	0.625		33	0.625		0.625
10	1		20	1		1
37	0.933333		52	0.933333		0.933333
48	1		65	1		1
36	1		38	1		1
35	1		42	1		1
42	1		52	1		1
31	1		33	1		1
18	1		25	1		1
42	0.857143		49	0.857143		0.857143
19	0.333333		22	0.333333		0.333333
18	0.875		26	0.875		0.875
41	1		51	1		1
40	1		48	1		1
29	1		48	1		1
12	1		27	1		1
41	1		54	1		1
25	0		39	0		0
17	1		27	1		1
33	1		44	1		1
43	1		58	1		1
12	0.882353		29	0.882353		0.882353
35	0.571429		42	0.571429		0.571429
11	1		24	1		1
39	0.285714		46	0.285714		0.285714
48	1		62	1		1
45	0.285714		52	0.285714		0.285714
16	0.928571		30	0.928571		0.928571
14	0		15	0		0
33	1		39	1		1
44	0.5		48	0.5		0.5
28	0.933333		43	0.933333		0.933333
19	0.866667		34	0.866667		0.866667
18	1		26	1		1
29	0.928571		43	0.928571		0.928571
48	0		48	0		0
34	1		36	1		1
18	1		20	1		1
30	1		33	1		1
13	0.947368		32	0.947368		0.947368
13	1		32	1		1
22	1		35	1		1
35	0		50	0		0
21	1		25	1		1
37	0.833333		43	0.833333		0.833333
40	1		56	1		1
31	0.928571		45	0.928571		0.928571
19	0.9		29	0.9		0.9
21	0		21	0		0
18	1		33	1		1
33	0.75		37	0.75		0.75
13	1		21	1		1
14	0.888889		23	0.888889		0.888889
41	1		49	1		1
18	0.666667		24	0.666667		0.666667
18	1		19	1		1
20	0		23	0		0
35	0		36	0		0
44	1		54	1		1
22	1		39	1		1
42	1		46	1		1
19	1		29	1		1
11	1		14	1		1
17	1		33	1		1
19	1		30	1		1
17	1		23	1		1
28	0.9375		44	0.9375		0.9375
18	1		34	1		1
30	1		48	1		1
24	1		25	1		1
44	1		54	1		1
26	0		26	0		0
30	1		46	1		1
22	1		31	1		1
16	1		17	1		1
39	0		56	0		0
39	1		52	1		1
14	0.666667		17	0.666667		0.666667
29	1		44	1		1
30	1		33	1		1
42	1		61	1		1
32	1		33	1		1
49	1		50	1		1
22	1		23	1		1
27	1		39	1		1
41	1		44	1		1
36	1		43	1		1
43	0.666667		46	0.666667		0.666667
44	1		47	1		1
41	0.923077		54	0.923077		0.923077
14	1		17	1		1
27	1		33	1		1
41	1		45	1		1
44	1		50	1		1
40	1		48	1		1
23	0.857143		30	0.857143		0.857143
17	0.8		22	0.8		0.8
22	1		40	1		1
22	0.421053		41	0.421053		0.421053
14	1		28	1		1
38	1		54	1		1
29	0.944444		47	0.944444		0.944444
17	1		26	1		1
30	1		37	1		1
34	1		45	1		1
39	1		41	1		1
34	1		47	1		1
15	1		27	1		1
48	1		49	1		1
24	1		26	1		1
23	1		40	1		1
42	0.714286		49	0.714286		0.714286
39	1		55	1		1
26	1		45	1		1
20	1		32	1		1
17	1		22	1		1
48	1		57	1		1
42	1		57	1		1
11	1		24	1		1
36	0.785714		50	0.785714		0.785714
20	1		24	1		1
34	0.571429		48	0.571429		0.571429
33	0.0526316		52	0.0526316		0.0526316
46	1		56	1		1
33	1		48	1		1
28	1		43	1		1
18	0.846154		31	0.846154		0.846154
48	1		54	1		1
23	1		37	1		1
33	1		34	1		1
33	0		35	0		0
35	1		48	1		1
44	1		50	1		1
32	1		42	1		1
45	1		48	1		1
26	1		34	1		1
28	0.615385		41	0.615385		0.615385
27	0.75		35	0.75		0.75
16	1		35	1		1
16	1		31	1		1
48	1		66	1		1
14	1		23	1		1
26	0.866667		41	0.866667		0.866667
47	1		53	1		1
34	0.833333		40	0.833333		0.833333
19	1		36	1		1
32	1		46	1		1
26	1		37	1		1
23	1		25	1		1
14	0		14	0		0
17	1		23	1		1
29	1		48	1		1
37	1		38	1		1
30	1		48	1		1
23	0.571429		37	0.571429		0.571429
33	0.5		41	0.5		0.5
38	0.142857		52	0.142857		0.142857
21	1		35	1		1
37	1		49	1		1
47	0.333333		50	0.333333		0.333333
18	1		31	1		1
11	0		11	0		0
19	1		31	1		1
46	1		55	1		1
44	1		62	1		1
35	0.916667		47	0.916667		0.916667
10	1		24	1		1
48	1		56	1		1
11	1		24	1		1
20	1		34	1		1
48	1		67	1		1
38	1		40	1		1
47	0.923077		60	0.923077		0.923077
27	1		42	1		1
25	0.916667		37	0.916667		0.916667
35	1		54	1		1
36	1		39	1		1
22	1		29	1		1
43	1		61	1		1
44	1		50	1		1
13	1		20	1		1
47	1		66	1		1
23	0.916667		35	0.916667		0.916667
38	1		46	1		1
23	1		31	1		1
41	1		60	1		1
27	1		40	1		1
18	1		23	1		1
34	1		52	1		1
26	1		34	1		1
27	1		33	1		1
23	1		33	1		1
23	0.916667		35	0.916667		0.916667
28	1		35	1		1
15	1		21	1		1
45	1		51	1		1
44	0		47	0		0
47	1		65	1		1
23	1		24	1		1
37	1		56	1		1
37	1		38	1		1
39	1		57	1		1
30	1		36	1		1
45	0.875		61	0.875		0.875
18	1		23	1		1
41	1		49	1		1
11	1		15	1		1
27	1		36	1		1
40	0.909091		51	0.909091		0.909091
28	0.666667		31	0.666667		0.666667
46	1		65	1		1
18	1		21	1		1
42	0.666667		48	0.666667		0.666667
29	0.5		31	0.5		0.5
18	0.875		26	0.875		0.875
20	1		36	1		1
42	1		53	1		1
46	1		48	1		1
43	1		47	1		1
15	1		21	1		1
47	1		56	1		1
32	1		33	1		1
43	1		50	1		1
22	0.916667		34	0.916667		0.916667
38	0		41	0		0
13	0		15	0		0
46	1		54	1		1
19	1		32	1		1
34	1		35	1		1
26	0.666667		32	0.666667		0.666667
29	0.777778		38	0.777778		0.777778
24	0.666667		36	0.666667		0.666667
42	0.8		47	0.8		0.8
48	1		60	1		1
17	0.888889		26	0.888889		0.888889
42	0.769231		55	0.769231		0.769231
16	1		35	1		1
37	1		41	1		1
32	1		38	1		1
44	1		48	1		1
17	1		18	1		1
26	0		27	0		0
30	1		40	1		1
40	1		55	1		1
29	1		48	1		1
35	0.8125		51	0.8125		0.8125
36	0		36	0		0
14	1		24	1		1
38	1		56	1		1
19	1		23	1		1
33	1		46	1		1
20	0.75		28	0.75		0.75
23	1		39	1		1
49	0		67	0		0
44	1		49	1		1
10	1		18	1		1
13	1		15	1		1
45	1		48	1		1
45	1		55	1		1
25	1		40	1		1
14	0.857143		21	0.857143		0.857143
47	0.6		52	0.6		0.6
44	1		53	1		1
33	1		52	1		1
35	0.5		37	0.5		0.5
21	0.8		26	0.8		0.8
23	0		24	0		0
41	0.75		57	0.75		0.75
40	0		53	0		0
46	0.947368		65	0.947368		0.947368
38	0.933333		53	0.933333		0.933333
49	1		56	1		1
32	1		35	1		1
13	1		32	1		1
46	0.923077		59	0.923077		0.923077
11	1		15	1		1
13	1		30	1		1
32	1		42	1		1
21	0.875		37	0.875		0.875
21	1		26	1		1
21	1		24	1		1
14	0.833333		26	0.833333		0.833333
32	0.105263		51	0.105263		0.105263
41	1		54	1		1
31	1		41	1		1
17	0.285714		31	0.285714		0.285714
15	1		17	1		1
24	1		26	1		1
37	1		47	1		1
48	1		49	1		1
21	1		28	1		1
36	1		49	1		1
25	1		44	1		1
19	1		35	1		1
24	1		37	1		1
22	1		25	1		1
46	1		54	1		1
14	1		30	1		1
29	1		38	1		1
24	1		29	1		1
47	1		59	1		1
48	1		55	1		1
47	1		53	1		1
40	0.833333		46	0.833333		0.833333
17	1		24	1		1
13	0.75		17	0.75		0.75
14	1		32	1		1
33	1		37	1		1
45	0.2		50	0.2		0.2
32	1		50	1		1
22	1		28	1		1
39	1		44	1		1
17	1		26	1		1
23	1		37	1		1
32	0.375		40	0.375		0.375
45	1		48	1		1
10	0		10	0		0
42	0		45	0		0
49	1		53	1		1
42	1		49	1		1
24	0.9		34	0.9		0.9
35	1		54	1		1
38	1		50	1		1
31	1		47	1		1
39	1		43	1		1
29	0.333333		32	0.333333		0.333333
11	1		21	1		1
10	0		10	0		0
23	1		31	1		1
35	1		51	1		1
33	0.777778		42	0.777778		0.777778
26	1		29	1		1
36	1		39	1		1
29	1		46	1		1
42	1		44	1		1
42	0		42	0		0
10	1		19	1		1
29	1		43	1		1
24	1		25	1		1
16	1		26	1		1
21	0.8		26	0.8		0.8
33	0		42	0		0
25	1		26	1		1
34	0.928571		48	0.928571		0.928571
40	1		56	1		1
44	1		61	1		1
10	0		22	0		0
48	1		63	1		1
35	1		40	1		1
24	1		36	1		1
21	1		26	1		1
14	1		20	1		1
33	0.181818		44	0.181818		0.181818
11	1		28	1		1
16	0		17	0		0
31	0.692308		44	0.692308		0.692308
16	1		26	1		1
33	1		50	1		1
43	0.0625		59	0.0625		0.0625
27	1		33	1		1
19	0		20	0		0
28	1		30	1		1
40	1		43	1		1
18	0.933333		33	0.933333		0.933333
46	1		48	1		1
11	1		27	1		1
47	0.6		52	0.6		0.6
34	1		51	1		1
15	1		23	1		1
26	1		27	1		1
26	1		28	1		1
35	0.666667		44	0.666667		0.666667
13	1		15	1		1
47	0.210526		66	0.210526		0.210526
32	1		39	1		1
23	1		36	1		1
19	1		28	1		1
43	1		45	1		1
47	1		61	1		1
16	1		20	1		1
13	1		19	1		1
24	1		35	1		1
44	0		44	0		0
37	0.333333		40	0.333333		0.333333
24	0.666667		33	0.666667		0.666667
45	1		64	1		1
17	0.777778		26	0.777778		0.777778
14	0		18	0		0
31	0		31	0		0
13	1		22	1		1
44	1		59	1		1
21	0.785714		35	0.785714		0.785714
19	0		23	0		0
43	1		46	1		1
21	1		31	1		1
23	0.8		33	0.8		0.8
44	1		50	1		1
19	1		37	1		1
18	1		24	1		1
40	1		43	1		1
34	1		37	1		1
24	0		24	0		0
26	0.166667		32	0.166667		0.166667
30	1		47	1		1
24	1		31	1		1
31	0.125		47	0.125		0.125
49	1		64	1		1
15	1		21	1		1
26	0		29	0		0
18	1		24	1		1
28	0.846154		41	0.846154		0.846154
31	0.714286		38	0.714286		0.714286
20	1		25	1		1
35	0.75		39	0.75		0.75
31	0		31	0		0
43	1		54	1		1
21	1		28	1		1
47	1		59	1		1
16	1		26	1		1
19	0.777778		28	0.777778		0.777778
32	0		51	0		0
12	1		19	1		1
33	1		34	1		1
38	0.777778		56	0.777778		0.777778
15	1		21	1		1
10	0.466667		25	0.466667		0.466667
19	1		38	1		1
10	1		16	1		1
35	0.923077		48	0.923077		0.923077
22	1		31	1		1
15	0.928571		29	0.928571		0.928571
14	0		14	0		0
19	1		28	1		1
18	1		28	1		1
45	1		46	1		1
34	1		41	1		1
40	1		49	1		1
47	1		58	1		1
18	1		36	1		1
24	1		42	1		1
16	0.6875		32	0.6875		0.6875
34	0.941176		51	0.941176		0.941176
23	1		28	1		1
19	1		33	1		1
24	0		24	0		0
35	0.444444		53	0.444444		0.444444
13	1		17	1		1
48	1		59	1		1
11	0.9375		27	0.9375		0.9375
15	1		24	1		1
12	0.777778		21	0.777778		0.777778
33	1		46	1		1
46	1		59	1		1
18	0.846154		31	0.846154		0.846154
11	1		17	1		1
25	1		41	1		1
34	1		39	1		1
48	1		57	1		1
49	1		52	1		1
12	1		19	1		1
11	0		12	0		0
39	1		40	1		1
21	1		36	1		1
26	0		26	0		0
23	1		40	1		1
33	0.8		43	0.8		0.8
12	0		26	0		0
30	0		30	0		0
33	1		36	1		1
30	1		42	1		1
43	1		48	1		1
16	1		35	1		1
26	1		45	1		1
15	1		24	1		1
42	1		48	1		1
24	1		34	1		1
25	0		40	0		0
32	1		41	1		1
13	0.5		17	0.5		0.5
42	1		48	1		1
22	0		22	0		0
23	0.388889		41	0.388889		0.388889
31	1		34	1		1
13	0		13	0		0
39	0.666667		54	0.666667		0.666667
12	1		18	1		1
35	1		36	1		1
39	1		58	1		1
42	0.25		46	0.25		0.25
20	0.666667		23	0.666667		0.666667
49	0.333333		67	0.333333		0.333333
36	0.916667		48	0.916667		0.916667
26	1		38	1		1
40	1		50	1		1
23	1		24	1		1
38	1		54	1		1
44	0.666667		47	0.666667		0.666667
35	0.333333		38	0.333333		0.333333
10	1		12	1		1
22	0.8		27	0.8		0.8
45	0.9375		61	0.9375		0.9375
19	0		19	0		0
43	0.705882		60	0.705882		0.705882
20	0		39	0		0
16	1		30	1		1
42	1		59	1		1
32	0.846154		45	0.846154		0.846154
37	1		42	1		1
37	0.714286		44	0.714286		0.714286
26	1		38	1		1
37	1		39	1		1
47	1		57	1		1
33	1		50	1		1
20	1		36	1		1
41	1		52	1		1
28	0.3125		44	0.3125		0.3125
11	1		29	1		1
28	1		31	1		1
38	0.444444		56	0.444444		0.444444
39	1		58	1		1
10	0.875		18	0.875		0.875
16	1		27	1		1
32	1		41	1		1
23	1		33	1		1
20	1		21	1		1
34	0		34	0		0
17	1		21	1		1
18	1		24	1		1
25	1		39	1		1
20	1		22	1		1
17	1		31	1		1
35	0.666667		44	0.666667		0.666667
28	1		38	1		1
20	1		26	1		1
14	0.928571		28	0.928571		0.928571
33	1		39	1		1
31	0.764706		48	0.764706		0.764706
16	0.909091		27	0.909091		0.909091
23	1		28	1		1
49	1		53	1		1
20	0.818182		31	0.818182		0.818182
37	1		51	1		1
19	1		30	1		1
14	1		27	1		1
19	1		28	1		1
48	1		59	1		1
20	1		21	1		1
35	0.833333		41	0.833333		0.833333
44	1		60	1		1
30	1		31	1		1
15	0		15	0		0
37	1		46	1		1
24	0.615385		37	0.615385		0.615385
25	0.384615		38	0.384615		0.384615
12	1		14	1		1
47	1		48	1		1
24	1		27	1		1
35	0		53	0		0
19	0		20	0		0
36	0.888889		45	0.888889		0.888889
39	1		50	1		1
17	0.1		27	0.1		0.1
10	1		15	1		1
29	1		48	1		1
22	0		25	0		0
22	1		34	1		1
32	1		34	1		1
25	0		27	0		0
47	1		56	1		1
17	0.944444		35	0.944444		0.944444
31	0.785714		45	0.785714		0.785714
37	0.923077		50	0.923077		0.923077
37	1		50	1		1
31	1		48	1		1
17	0		18	0		0
16	1		33	1		1
28	1		32	1		1
42	1		53	1		1
38	0.8		43	0.8		0.8
18	1		25	1		1
38	0.571429		45	0.571429		0.571429
25	1		43	1		1
37	0		37	0		0
44	1		63	1		1
12	0.75		20	0.75		0.75
40	1		45	1		1
32	0		32	0		0
25	0.941176		42	0.941176		0.941176
11	0		11	0		0
37	0.5		39	0.5		0.5
30	1		32	1		1
12	1		20	1		1
39	1		41	1		1
41	1		42	1		1
29	1		48	1		1
47	1		54	1		1
16	0.75		28	0.75		0.75
28	1		41	1		1
21	1		37	1		1
38	1		54	1		1
32	0.5		34	0.5		0.5
28	1		42	1		1
13	1		17	1		1
43	1		50	1		1
24	0.875		40	0.875		0.875
31	0		31	0		0
40	1		45	1		1
23	1		37	1		1
43	1		49	1		1
44	1		47	1		1
19	0		33	0		0
36	1		46	1		1
37	1		50	1		1
33	0.923077		46	0.923077		0.923077
37	0.333333		40	0.333333		0.333333
35	1		48	1		1
45	1		57	1		1
41	1		45	1		1
30	1		42	1		1
38	0.842105		57	0.842105		0.842105
18	0.888889		27	0.888889		0.888889
31	0.875		39	0.875		0.875
43	1		58	1		1
31	0.714286		38	0.714286		0.714286
10	0.909091		21	0.909091		0.909091
42	1		56	1		1
36	1		49	1		1
18	1		34	1		1
11	1		14	1		1
34	1		39	1		1
20	1		28	1		1
19	0		19	0		0
39	0.823529		56	0.823529		0.823529
45	1		59	1		1
35	1		41	1		1
46	1		55	1		1
10	1		14	1		1
29	1		31	1		1
27	1		42	1		1
20	1		39	1		1
29	0.928571		43	0.928571		0.928571
44	0.666667		47	0.666667		0.666667
32	1		33	1		1
47	1		54	1		1
48	1		56	1		1
13	1		26	1		1
20	0.666667		23	0.666667		0.666667
10	0		10	0		0
28	1		30	1		1
41	1		60	1		1
18	1		25	1		1
23	1		37	1		1
16	1		21	1		1
14	1		31	1		1
39	1		55	1		1
19	1		20	1		1
39	1		47	1		1
24	0.923077		37	0.923077		0.923077
33	1		52	1		1
18	1		19	1		1
34	1		40	1		1
29	0		29	0		0
27	1		46	1		1
11	1		13	1		1
29	1		46	1		1
30	1		49	1		1
44	1		59	1		1
48	1		55	1		1
22	1		34	1		1
19	0.8		34	0.8		0.8
48	0.894737		67	0.894737		0.894737
21	1		33	1		1
45	0.333333		48	0.333333		0.333333
41	1		51	1		1
10	1		20	1		1
47	0.909091		58	0.909091		0.909091
30	1		37	1		1
25	1		44	1		1
10	0.928571		24	0.928571		0.928571
31	0.833333		37	0.833333		0.833333
32	1		46	1		1
10	1		11	1		1
34	0.5		38	0.5		0.5
20	1		32	1		1
44	1		49	1		1
43	1		51	1		1
44	1		60	1		1
41	1		60	1		1
23	0		29	0		0
19	1		28	1		1
32	0.944444		50	0.944444		0.944444
13	0.5		23	0.5		0.5
12	0		12	0		0
22	1		39	1		1
24	1		33	1		1
11	1		17	1		1
34	0.25		38	0.25		0.25
45	1		60	1		1
17	0.882353		34	0.882353		0.882353
46	0.333333		49	0.333333		0.333333
45	0.666667		54	0.666667		0.666667
25	0.944444		43	0.944444		0.944444
49	0.894737		68	0.894737		0.894737
32	1		42	1		1
49	1		63	1		1
23	1		41	1		1
43	1		61	1		1
34	1		51	1		1
21	1		31	1		1
37	1		50	1		1
19	0.666667		22	0.666667		0.666667
19	1		31	1		1
18	1		28	1		1
23	1		34	1		1
41	1		58	1		1
44	1		47	1		1
22	1		40	1		1
40	0.933333		55	0.933333		0.933333
14	1		22	1		1
41	0.5		43	0.5		0.5
12	1		25	1		1
35	0.944444		53	0.944444		0.944444
42	1		58	1		1
43	1		46	1		1
48	1		66	1		1
39	1		54	1		1
22	0.333333		28	0.333333		0.333333
27	0.9		37	0.9		0.9
47	0.833333		53	0.833333		0.833333
41	1		43	1		1
39	1		50	1		1
22	1		35	1		1
30	0.736842		49	0.736842		0.736842
19	1		30	1		1
27	1		35	1		1
28	1		43	1		1
39	1		40	1		1
29	0.571429		43	0.571429		0.571429
13	1		15	1		1
45	1		63	1		1
40	1		42	1		1
28	1		34	1		1
45	1		58	1		1
47	0.8		52	0.8		0.8
42	1		53	1		1
15	1		23	1		1
30	1		33	1		1
44	1		57	1		1
24	1		30	1		1
23	0		29	0		0
43	0.888889		52	0.888889		0.888889
15	1		33	1		1
37	1		42	1		1
18	1		22	1		1
48	0.307692		61	0.307692		0.307692
35	1		43	1		1
13	0.428571		20	0.428571		0.428571
27	0.9		37	0.9		0.9
18	0.461538		31	0.461538		0.461538
16	1		17	1		1
46	1		48	1		1
20	1		35	1		1
38	1		39	1		1
13	1		27	1		1
46	0.470588		63	0.470588		0.470588
19	1		33	1		1
10	1		20	1		1
49	1		68	1		1
14	1		15	1		1
15	0.454545		26	0.454545		0.454545
21	0		33	0		0
39	1		54	1		1
27	1		42	1		1
36	0.666667		39	0.666667		0.666667
43	1		49	1		1
31	1		36	1		1
36	0		39	0		0
40	1		58	1		1
14	1		22	1		1
24	1		31	1		1
25	1		26	1		1
29	1		31	1		1
12	1		21	1		1
25	1		36	1		1
10	0.909091		21	0.909091		0.909091
14	1		22	1		1
29	1		33	1		1
19	0.9375		35	0.9375		0.9375
16	1		33	1		1
32	1		42	1		1
46	1		50	1		1
26	1		31	1		1
36	1		55	1		1
25	1		33	1		1
41	1		58	1		1
22	0		27	0		0
11	0.5		29	0.5		0.5
42	1		47	1		1
34	1		38	1		1
45	1		57	1		1
14	0.857143		21	0.857143		0.857143
11	1		19	1		1
40	0		56	0		0
15	0.833333		27	0.833333		0.833333
27	0.2		42	0.2		0.2
11	0.6		26	0.6		0.6
41	1		51	1		1
44	1		55	1		1
34	1		42	1		1
41	1		58	1		1
29	1		46	1		1
15	0.764706		32	0.764706		0.764706
34	1		48	1		1
12	1		19	1		1
28	1		34	1		1
36	0.666667		42	0.666667		0.666667
19	0.705882		36	0.705882		0.705882
29	1		47	1		1
22	1		38	1		1
24	0.842105		43	0.842105		0.842105
20	1		25	1		1
24	0.571429		31	0.571429		0.571429
37	1		48	1		1
43	0.578947		62	0.578947		0.578947
33	1		46	1		1
35	1		36	1		1
41	1		45	1		1
47	0.928571		61	0.928571		0.928571
20	1		25	1		1
44	1		45	1		1
20	0.142857		27	0.142857		0.142857
15	0.833333		33	0.833333		0.833333
42	0		42	0		0
16	1		23	1		1
13	1		27	1		1
23	1		41	1		1
13	1		14	1		1
17	0		17	0		0
33	0		46	0		0
19	1		36	1		1
11	1		20	1		1
25	0.8125		41	0.8125		0.8125
15	1		19	1		1
27	1		34	1		1
48	1		58	1		1
22	1		38	1		1
41	1		48	1		1
11	1		26	1		1
39	1		56	1		1
26	0.833333		38	0.833333		0.833333
43	1		52	1		1
37	0.529412		54	0.529412		0.529412
48	1		58	1		1
20	1		36	1		1
24	0		31	0		0
28	1		47	1		1
33	1		41	1		1
20	1		39	1		1
47	0		66	0		0
30	0		31	0		0
20	1		38	1		1
23	0.5		25	0.5		0.5
33	0		52	0		0
18	0.75		34	0.75		0.75
10	1		20	1		1
33	1		36	1		1
45	0		54	0		0
18	0.142857		25	0.142857		0.142857
31	1		36	1		1
36	1		51	1		1
42	1		59	1		1
41	0.833333		47	0.833333		0.833333
30	1		33	1		1
26	1		35	1		1
27	0.666667		33	0.666667		0.666667
37	1		55	1		1
40	0		40	0		0
30	0.75		34	0.75		0.75
18	1		36	1		1
16	1		22	1		1
26	1		35	1		1
39	0.875		55	0.875		0.875
28	1		33	1		1
35	1		36	1		1
35	0.818182		46	0.818182		0.818182
41	1		45	1		1
35	0		52	0		0
23	1		32	1		1
11	1		27	1		1
41	1		54	1		1
16	1		27	1		1
21	1		40	1		1
41	0.285714		48	0.285714		0.285714
30	1		32	1		1
49	1		59	1		1
44	1		61	1		1
29	1		34	1		1
19	1		22	1		1
35	0.947368		54	0.947368		0.947368
26	1		28	1		1
29	0.333333		32	0.333333		0.333333
16	1		33	1		1
33	1		43	1		1
20	0.25		32	0.25		0.25
26	1		31	1		1
42	0.333333		45	0.333333		0.333333
45	1		59	1		1
11	1		17	1		1
16	1		28	1		1
26	0.333333		29	0.333333		0.333333
31	1		39	1		1
32	0.2		37	0.2		0.2
33	0.6		38	0.6		0.6
16	1		30	1		1
16	1		29	1		1
37	1		52	1		1
21	1		30	1		1
31	1		32	1		1
21	0.941176		38	0.941176		0.941176
23	1		27	1		1
32	0		43	0		0
12	1		28	1		1
36	1		45	1		1
18	1		19	1		1
21	0.666667		27	0.666667		0.666667
48	1		51	1		1
26	1		27	1		1
31	1		34	1		1
41	0		42	0		0
49	1		50	1		1
41	1		43	1		1
24	0		25	0		0
38	1		55	1		1
24	0.923077		37	0.923077		0.923077
49	1		62	1		1
24	1		25	1		1
37	1		43	1		1
21	0		21	0		0
41	0.909091		52	0.909091		0.909091
29	1		37	1		1
29	0.0588235		46	0.0588235		0.0588235
33	1		51	1		1
27	0		29	0		0
47	1		56	1		1
10	0		10	0		0
26	1		36	1		1
21	1		26	1		1
24	0.833333		30	0.833333		0.833333
10	0.4		15	0.4		0.4
40	0.666667		49	0.666667		0.666667
10	1		16	1		1
37	1		53	1		1
26	0.625		42	0.625		0.625
11	0.785714		25	0.785714		0.785714
49	1		51	1		1
19	0		23	0		0
42	1		48	1		1
36	1		42	1		1
22	1		30	1		1
45	0.666667		48	0.666667		0.666667
41	1		55	1		1
26	1		31	1		1
25	1		29	1		1
11	1		27	1		1
13	0.894737		32	0.894737		0.894737
49	0		55	0		0
20	1		21	1		1
42	1		46	1		1
22	1		31	1		1
15	0		22	0		0
28	1		29	1		1
35	1		47	1		1
21	1		35	1		1
45	0		51	0		0
33	1		39	1		1
37	1		39	1		1
18	0.625		26	0.625		0.625
47	0.846154		60	0.846154		0.846154
16	1		27	1		1
11	1		21	1		1
13	1		17	1		1
43	0		43	0		0
46	1		52	1		1
42	1		48	1		1
14	1		31	1		1
34	1		43	1		1
30	1		44	1		1
18	0		20	0		0
20	1		27	1		1
23	1		26	1		1
19	1		36	1		1
19	0		19	0		0
26	1		38	1		1
17	1		18	1		1
34	1		51	1		1
45	0		45	0		0
23	0		41	0		0
49	1		63	1		1
31	1		48	1		1
35	1		38	1		1
12	0.75		16	0.75		0.75
26	0.666667		32	0.666667		0.666667
49	0.583333		61	0.583333		0.583333
29	1		32	1		1
33	1		34	1		1
42	1		55	1		1
48	1		59	1		1
16	0.833333		28	0.833333		0.833333
41	1		46	1		1
11	1		23	1		1
12	0.882353		29	0.882353		0.882353
47	1		60	1		1
42	1		47	1		1
27	1		28	1		1
40	0.5		42	0.5		0.5
34	0		36	0		0
25	1		33	1		1
43	1		56	1		1
34	0.888889		43	0.888889		0.888889
27	1		33	1		1
12	1		31	1		1
36	1		42	1		1
40	1		55	1		1
19	1		30	1		1
17	0.866667		32	0.866667		0.866667
10	1		12	1		1
37	0		49	0		0
25	1		36	1		1
23	1		33	1		1
35	1		43	1		1
27	1		34	1		1
47	0.5		49	0.5		0.5
22	0		22	0		0
49	1		53	1		1
21	0.5		33	0.5		0.5
45	0.75		53	0.75		0.75
16	0.909091		27	0.909091		0.909091
49	1		57	1		1
30	0.944444		48	0.944444		0.944444
21	1		39	1		1
12	1		24	1		1
37	1		44	1		1
45	0.333333		48	0.333333		0.333333
49	1		53	1		1
40	1		50	1		1
36	1		47	1		1
40	0.818182		51	0.818182		0.818182
11	1		20	1		1
37	0.833333		49	0.833333		0.833333
48	1		61	1		1
38	0.727273		49	0.727273		0.727273
22	1		30	1		1
34	1		47	1		1
20	0		20	0		0
32	1		48	1		1
48	1		63	1		1
21	1		26	1		1
38	1		42	1		1
33	0		40	0		0
43	0.333333		55	0.333333		0.333333
44	1		48	1		1
41	0.933333		56	0.933333		0.933333
44	1		47	1		1
34	1		41	1		1
22	1		38	1		1
15	1		30	1		1
20	1		37	1		1
41	1		56	1		1
34	0		51	0		0
23	1		40	1		1
46	1		55	1		1
43	1		58	1		1
27	1		33	1		1
49	1		68	1		1
12	1		29	1		1
37	1		45	1		1
38	1		48	1		1
26	1		27	1		1
11	0.8		26	0.8		0.8
35	0.714286		42	0.714286		0.714286
17	1		20	1		1
12	0		12	0		0
46	1		57	1		1
40	1		49	1		1
29	1		46	1		1
34	1		39	1		1
41	0.571429		48	0.571429		0.571429
36	1		46	1		1
10	0.8		20	0.8		0.8
36	1		42	1		1
46	0.857143		60	0.857143		0.857143
47	0.8		52	0.8		0.8
29	0.5625		45	0.5625		0.5625
17	1		34	1		1
32	0.5		36	0.5		0.5
35	0.933333		50	0.933333		0.933333
11	1		16	1		1
40	0.857143		47	0.857143		0.857143
13	0		13	0		0
45	0.888889		63	0.888889		0.888889
32	0		34	0		0
42	1		56	1		1
39	1		56	1		1
15	1		34	1		1
17	1		35	1		1
19	1		33	1		1
33	1		47	1		1
25	1		39	1		1
28	0		28	0		0
45	1		57	1		1
30	1		31	1		1
26	1		44	1		1
14	1		30	1		1
31	1		35	1		1
22	1		35	1		1
20	1		27	1		1
37	1		48	1		1
13	0.875		29	0.875		0.875
21	1		31	1		1
35	0		35	0		0
34	1		46	1		1
18	1		37	1		1
42	1		45	1		1
35	1		49	1		1
27	0.947368		46	0.947368		0.947368
41	1		50	1		1
15	1		29	1		1
21	1		36	1		1
37	0.9		47	0.9		0.9
39	0		56	0		0
29	1		30	1		1
42	0.571429		49	0.571429		0.571429
34	1		45	1		1
22	1		31	1		1
29	1		41	1		1
15	1		17	1		1
45	1		54	1		1
26	0.75		30	0.75		0.75
26	0.7		36	0.7		0.7
41	0.105263		60	0.105263		0.105263
37	0		55	0		0
40	1		56	1		1
41	1		51	1		1
14	1		26	1		1
18	1		31	1		1
18	1		34	1		1
40	1		42	1		1
31	0		31	0		0
33	1		35	1		1
45	0.75		49	0.75		0.75
48	1		59	1		1
29	1		47	1		1
44	0.5625		60	0.5625		0.5625
20	1		31	1		1
15	1		34	1		1
39	0.909091		50	0.909091		0.909091
35	0.944444		53	0.944444		0.944444
45	0		45	0		0
46	1		63	1		1
42	1		46	1		1
45	1		62	1		1
24	0.818182		35	0.818182		0.818182
17	0		22	0		0
21	1		27	1		1
13	1		18	1		1
25	0.833333		37	0.833333		0.833333
32	1		42	1		1
14	1		17	1		1
45	1		55	1		1
38	1		45	1		1
19	0.9		29	0.9		0.9
28	0		41	0		0
38	1		57	1		1
43	1		50	1		1
35	0.25		39	0.25		0.25
15	1		23	1		1
13	1		16	1		1
18	0		31	0		0
26	1		39	1		1
21	0.818182		32	0.818182		0.818182
40	0.857143		47	0.857143		0.857143
30	0		30	0		0
43	1		58	1		1
46	0.833333		52	0.833333		0.833333
18	1		20	1		1
25	1		38	1		1
40	0.833333		46	0.833333		0.833333
44	1		56	1		1
29	1		42	1		1
41	1		55	1		1
34	1		39	1		1
28	1		32	1		1
36	0		41	0		0
41	1		52	1		1
49	1		61	1		1
19	1		24	1		1
34	1		48	1		1
17	1		32	1		1
32	0.5		40	0.5		0.5
42	1		48	1		1
26	1		40	1		1
10	1		12	1		1
44	0.736842		63	0.736842		0.736842
12	1		28	1		1
16	0.941176		33	0.941176		0.941176
36	1		43	1		1
36	1		47	1		1
36	1		38	1		1
22	0.133333		37	0.133333		0.133333
35	1		51	1		1
48	1		62	1		1
28	1		42	1		1
37	1		46	1		1
40	1		44	1		1
22	1		23	1		1
39	1		55	1		1
20	1		37	1		1
19	1		35	1		1
20	1		35	1		1
26	1		36	1		1
42	0.5		54	0.5		0.5
18	1		26	1		1
46	0.923077		59	0.923077		0.923077
44	0.666667		50	0.666667		0.666667
26	0		27	0		0
32	0.857143		39	0.857143		0.857143
20	1		33	1		1
40	1		59	1		1
19	1		25	1		1
20	1		23	1		1
10	1		16	1		1
46	0.916667		58	0.916667		0.916667
24	1		27	1		1
28	0.411765		45	0.411765		0.411765
40	1		54	1		1
40	1		48	1		1
39	1		54	1		1
12	1		20	1		1
32	1		43	1		1
19	1		37	1		1
27	1		35	1		1
33	1		51	1		1
42	1		52	1		1
35	1		52	1		1
35	1		50	1		1
36	1		48	1		1
30	0.842105		49	0.842105		0.842105
33	1		49	1		1
31	1		33	1		1
32	0		36	0		0
27	1		36	1		1
43	1		58	1		1
47	1		65	1		1
17	0.75		21	0.75		0.75
43	1		52	1		1
25	0.9		35	0.9		0.9
18	1		27	1		1
38	0.777778		47	0.777778		0.777778
24	0.818182		35	0.818182		0.818182
36	1		44	1		1
30	1		48	1		1
21	1		36	1		1
41	1		45	1		1
37	0		37	0		0
12	0.0833333		24	0.0833333		0.0833333
28	1		36	1		1
30	1		40	1		1
26	1		39	1		1
21	1		27	1		1
18	1		33	1		1
20	1		32	1		1
48	0.1		58	0.1		0.1
45	1		52	1		1
23	1		32	1		1
35	0.0588235		52	0.0588235		0.0588235
31	1		41	1		1
21	1		25	1		1
43	1		57	1		1
14	0.111111		23	0.111111		0.111111
24	1		43	1		1
33	1		46	1		1
34	1		42	1		1
25	0.75		29	0.75		0.75
17	0.666667		23	0.666667		0.666667
11	0.777778		29	0.777778		0.777778
33	0.4		38	0.4		0.4
32	1		37	1		1
49	0.666667		52	0.666667		0.666667
39	1		52	1		1
28	1		32	1		1
41	1		60	1		1
40	1		42	1		1
30	1		39	1		1
21	1		37	1		1
45	1		60	1		1
46	0		47	0		0
10	0		25	0		0
46	1		65	1		1
12	1		15	1		1
34	1		52	1		1
13	1		29	1		1
16	0.625		24	0.625		0.625
49	1		59	1		1
31	1		49	1		1
37	0.875		45	0.875		0.875
25	0.307692		38	0.307692		0.307692
48	1		66	1		1
27	1		30	1		1
16	1		24	1		1
44	1		52	1		1
12	0.833333		18	0.833333		0.833333
24	1		42	1		1
20	1		36	1		1
19	1		23	1		1
17	0.75		25	0.75		0.75
41	1		55	1		1
16	1		31	1		1
32	1		48	1		1
46	1		47	1		1
16	1		24	1		1
41	1		53	1		1
47	1		59	1		1
18	0.947368		37	0.947368		0.947368
38	1		44	1		1
18	1		21	1		1
35	1		45	1		1
46	1		50	1		1
33	1		41	1		1
10	0.3125		26	0.3125		0.3125
32	1		36	1		1
33	1		36	1		1
25	1		32	1		1
16	1		20	1		1
15	0		15	0		0
39	1		51	1		1
18	0.857143		25	0.857143		0.857143
42	0		42	0		0
19	1		25	1		1
33	1		49	1		1
32	1		36	1		1
46	1		64	1		1
39	0		39	0		0
12	1		31	1		1
11	1		14	1		1
14	1		27	1		1
31	0.444444		49	0.444444		0.444444
16	0.9375		32	0.9375		0.9375
24	0		28	0		0
26	1		35	1		1
22	1		23	1		1
23	1		27	1		1
36	1		54	1		1
22	1		31	1		1
34	1		36	1		1
42	0.666667		45	0.666667		0.666667
24	1		25	1		1
21	1		25	1		1
44	1		53	1		1
49	1		57	1		1
25	1		28	1		1
47	1		62	1		1
15	0.916667		27	0.916667		0.916667
39	0.9375		55	0.9375		0.9375
35	1		36	1		1
29	1		44	1		1
34	1		49	1		1
24	1		30	1		1
41	1		58	1		1
22	0		22	0		0
37	1		47	1		1
21	1		22	1		1
32	0		47	0		0
38	1		43	1		1
41	1		46	1		1
17	1		23	1		1
25	0.909091		36	0.909091		0.909091
20	1		38	1		1
12	0.833333		18	0.833333		0.833333
14	1		26	1		1
32	0.916667		44	0.916667		0.916667
36	1		44	1		1
24	1		27	1		1
17	1		23	1		1
31	1		44	1		1
34	1		38	1		1
15	0		16	0		0
38	1		56	1		1
49	0		49	0		0
27	1		37	1		1
37	1		44	1		1
43	1		58	1		1
20	1		31	1		1
37	0.0833333		49	0.0833333		0.0833333
37	1		50	1		1
13	1		18	1		1
28	1		35	1		1
10	0.818182		21	0.818182		0.818182
22	0.166667		28	0.166667		0.166667
47	0.5		49	0.5		0.5
37	0.117647		54	0.117647		0.117647
29	1		32	1		1
35	1		50	1		1
13	0		14	0		0
28	0.5		32	0.5		0.5
36	1		52	1		1
39	0		39	0		0
36	1		50	1		1
38	1		41	1		1
48	1		64	1		1
18	1		24	1		1
48	1		62	1		1
18	0.625		26	0.625		0.625
23	1		40	1		1
27	1		33	1		1
13	0.941176		30	0.941176		0.941176
28	1		32	1		1
12	1		22	1		1
25	0		30	0		0
45	1		59	1		1
41	1		44	1		1
43	1		50	1		1
47	1		48	1		1
19	1		34	1		1
41	1		58	1		1
30	1		37	1		1
12	1		24	1		1
22	1		35	1		1
26	1		35	1		1
43	1		57	1		1
36	1		47	1		1
13	0.916667		25	0.916667		0.916667
16	1		17	1		1
26	1		37	1		1
45	1		59	1		1
36	1		46	1		1
12	1		28	1		1
38	1		47	1		1
47	1		56	1		1
18	1		27	1		1
42	0.733333		57	0.733333		0.733333
10	1		11	1		1
40	1		46	1		1
17	1		33	1		1
42	1		55	1		1
12	0.666667		15	0.666667		0.666667
30	0.714286		37	0.714286		0.714286
19	1		38	1		1
15	1		34	1		1
36	1		51	1		1
35	0.818182		46	0.818182		0.818182
35	1		49	1		1
39	0.833333		57	0.833333		0.833333
30	1		38	1		1
44	1		52	1		1
38	1		45	1		1
17	1		23	1		1
33	0.9375		49	0.9375		0.9375
49	1		67	1		1
27	1		34	1		1
35	0		52	0		0
15	0.666667		18	0.666667		0.666667
24	1		40	1		1
29	1		41	1		1
48	0.75		56	0.75		0.75
19	1		20	1		1
18	0.647059		35	0.647059		0.647059
30	0		30	0		0
18	1		37	1		1
49	1		50	1		1
30	1		37	1		1
12	0.6		17	0.6		0.6
23	1		33	1		1
33	1		45	1		1
30	1		42	1		1
35	0		35	0		0
17	1		20	1		1
16	0		17	0		0
36	1		55	1		1
14	1		31	1		1
22	0.285714		29	0.285714		0.285714
27	0.833333		33	0.833333		0.833333
15	1		18	1		1
26	0		45	0		0
20	1		26	1		1
49	1		51	1		1
31	1		45	1		1
26	0.2		36	0.2		0.2
15	1		22	1		1
14	0.923077		27	0.923077		0.923077
12	0		12	0		0
36	1		54	1		1
18	1		21	1		1
28	1		43	1		1
34	1		43	1		1
19	0.947368		38	0.947368		0.947368
26	1		39	1		1
45	1		51	1		1
47	1		53	1		1
40	0		50	0		0
39	0		41	0		0
47	0		61	0		0
14	1		23	1		1
34	0		51	0		0
47	0		47	0		0
42	0.8125		58	0.8125		0.8125
17	1		18	1		1
43	1		45	1		1
26	1		45	1		1
21	1		29	1		1
35	0.888889		53	0.888889		0.888889
10	0		10	0		0
20	1		23	1		1
31	1		32	1		1
17	1		30	1		1
45	1		56	1		1
43	0.4		48	0.4		0.4
42	1		48	1		1
39	1		46	1		1
29	1		42	1		1
39	0		42	0		0
44	1		54	1		1
16	1		29	1		1
23	1		24	1		1
44	0		44	0		0
48	0.153846		61	0.153846		0.153846
29	0		29	0		0
16	0.555556		25	0.555556		0.555556
33	0		35	0		0
41	0.6		46	0.6		0.6
15	0.8		25	0.8		0.8
10	0.1875		26	0.1875		0.1875
46	1		57	1		1
11	0.923077		24	0.923077		0.923077
35	1		53	1		1
35	1		53	1		1
17	1		33	1		1
32	1		44	1		1
46	0.5		48	0.5		0.5
20	0.5		22	0.5		0.5
29	1		42	1		1
23	1		36	1		1
17	1		27	1		1
44	0.5		48	0.5		0.5
33	1		48	1		1
34	0		35	0		0
31	0		32	0		0
31	0.8		41	0.8		0.8
49	1		58	1		1
35	0.909091		46	0.909091		0.909091
37	1		43	1		1
48	1		59	1		1
25	1		32	1		1
13	1		28	1		1
13	1		14	1		1
23	1		28	1		1
41	0		41	0		0
42	1		50	1		1
10	0.916667		22	0.916667		0.916667
34	1		52	1		1
23	1		34	1		1
45	0.933333		60	0.933333		0.933333
22	0.5		24	0.5		0.5
18	1		23	1		1
12	1		23	1		1
14	0.4		19	0.4		0.4
40	1		52	1		1
31	1		38	1		1
20	1		26	1		1
48	0.846154		61	0.846154		0.846154
12	0.909091		23	0.909091		0.909091
33	1		44	1		1
49	1		65	1		1
41	1		57	1		1
45	1		56	1		1
35	0		35	0		0
37	0.5		39	0.5		0.5
33	1		41	1		1
29	1		46	1		1
27	0.916667		39	0.916667		0.916667
18	0		18	0		0
28	0		28	0		0
21	1		34	1		1
14	0.944444		32	0.944444		0.944444
13	1		23	1		1
28	1		32	1		1
42	1		44	1		1
13	0		32	0		0
19	1		20	1		1
14	0.307692		27	0.307692		0.307692
18	0.428571		25	0.428571		0.428571
35	0		35	0		0
31	1		40	1		1
29	1		30	1		1
33	1		44	1		1
39	1		40	1		1
21	0		23	0		0
10	1		28	1		1
48	0.9375		64	0.9375		0.9375
32	1		44	1		1
38	0.5		40	0.5		0.5
34	1		46	1		1
24	0		24	0		0
13	0		14	0		0
40	1		42	1		1
22	1		37	1		1
34	1		40	1		1
36	1		40	1		1
15	1		24	1		1
37	0.4		42	0.4		0.4
27	1		38	1		1
12	0		12	0		0
35	1		39	1		1
12	0.222222		21	0.222222		0.222222
31	1		33	1		1
33	1		45	1		1
42	0.888889		51	0.888889		0.888889
45	1		59	1		1
19	1		37	1		1
48	0.571429		55	0.571429		0.571429
47	0		49	0		0
19	1		25	1		1
36	0		36	0		0
13	1		16	1		1
32	0.833333		38	0.833333		0.833333
24	1		34	1		1
30	1		31	1		1
48	1		51	1		1
33	1		47	1		1
25	0		25	0		0
37	1		54	1		1
33	1		34	1		1
45	1		52	1		1
43	1		62	1		1
37	1		55	1		1
18	1		27	1		1
13	1		21	1		1
13	1		23	1		1
34	0.933333		49	0.933333		0.933333
44	1		53	1		1
29	1		32	1		1
26	0		44	0		0
13	1		23	1		1
32	1		50	1		1
34	0.4		39	0.4		0.4
16	0		24	0		0
20	0		21	0		0
19	1		24	1		1
23	0.714286		30	0.714286		0.714286
19	1		29	1		1
23	1		31	1		1
42	0.25		46	0.25		0.25
23	0		23	0		0
38	1		54	1		1
38	1		51	1		1
10	1		19	1		1
17	0		17	0		0
14	0		14	0		0
29	1		34	1		1
37	0.923077		50	0.923077		0.923077
47	1		59	1		1
42	1		55	1		1
35	1		36	1		1
32	1		51	1		1
35	0.111111		44	0.111111		0.111111
21	1		27	1		1
24	1		43	1		1
20	1		38	1		1
29	1		35	1		1
48	1		58	1		1
31	1		42	1		1
44	1		54	1		1
48	1		53	1		1
20	0.888889		29	0.888889		0.888889
16	0.416667		28	0.416667		0.416667
26	0		40	0		0
12	1		31	1		1
30	0.125		38	0.125		0.125
27	1		31	1		1
13	0.8		18	0.8		0.8
45	1		58	1		1
31	1		37	1		1
23	1		27	1		1
17	1		27	1		1
28	1		43	1		1
38	1		43	1		1
30	1		36	1		1
16	0		16	0		0
43	1		60	1		1
27	0		33	0		0
17	0.111111		26	0.111111		0.111111
23	1		27	1		1
36	1		44	1		1
22	1		32	1		1
15	1		34	1		1
29	1		46	1		1
47	1		66	1		1
15	0.866667		30	0.866667		0.866667
11	1		29	1		1
26	1		33	1		1
23	0.944444		41	0.944444		0.944444
12	1		31	1		1
15	1		19	1		1
22	1		33	1		1
21	1		36	1		1
25	1		27	1		1
15	1		32	1		1
21	1		33	1		1
31	0		34	0		0
18	1		37	1		1
46	1		59	1		1
11	0.875		27	0.875		0.875
11	1		12	1		1
35	0.352941		52	0.352941		0.352941
11	1		16	1		1
43	1		48	1		1
39	1		44	1		1
11	0.111111		20	0.111111		0.111111
26	1		31	1		1
30	0.533333		45	0.533333		0.533333
38	0.875		46	0.875		0.875
21	0.285714		35	0.285714		0.285714
17	1		36	1		1
37	1		39	1		1
31	1		32	1		1
10	1		11	1		1
24	0.142857		38	0.142857		0.142857
21	1		32	1		1
43	0.928571		57	0.928571		0.928571
40	1		57	1		1
12	0.142857		19	0.142857		0.142857
38	1		43	1		1
38	1		55	1		1
14	1		31	1		1
44	1		54	1		1
40	1		51	1		1
18	1		36	1		1
36	0.2		41	0.2		0.2
20	0.6		25	0.6		0.6
35	0.857143		42	0.857143		0.857143
22	0.833333		40	0.833333		0.833333
24	1		41	1		1
24	0.578947		43	0.578947		0.578947
24	1		30	1		1
40	0		56	0		0
34	1		43	1		1
23	1		40	1		1
32	1		48	1		1
11	1		13	1		1
16	0		27	0		0
25	1		39	1		1
36	1		42	1		1
27	0.25		35	0.25		0.25
36	0.411765		53	0.411765		0.411765
38	1		52	1		1
32	0		35	0		0
11	1		22	1		1
10	1		20	1		1
13	1		15	1		1
48	1		63	1		1
14	1		24	1		1
41	0.842105		60	0.842105		0.842105
41	1		46	1		1
45	0.875		53	0.875		0.875
10	1		15	1		1
48	1		63	1		1
15	1		32	1		1
42	1		60	1		1
28	1		30	1		1
10	0.368421		29	0.368421		0.368421
47	1		58	1		1
47	0.181818		58	0.181818		0.181818
34	0.166667		40	0.166667		0.166667
39	1		55	1		1
36	1		50	1		1
46	1		59	1		1
32	1		41	1		1
11	1		29	1		1
48	1		53	1		1
43	0		43	0		0
29	1		45	1		1
17	1		21	1		1
29	1		33	1		1
21	1		28	1		1
21	1		23	1		1
48	1		50	1		1
15	0.909091		26	0.909091		0.909091
29	0		47	0		0
13	1		29	1		1
29	0		39	0		0
36	0.5		44	0.5		0.5
20	1		21	1		1
12	1		14	1		1
47	0		47	0		0
19	0		20	0		0
19	1		23	1		1
31	1		35	1		1
17	0.666667		20	0.666667		0.666667
31	0.285714		38	0.285714		0.285714
22	0.636364		33	0.636364		0.636364
12	1		22	1		1
15	1		17	1		1
38	1		44	1		1
34	1		35	1		1
24	0.842105		43	0.842105		0.842105
35	1		44	1		1
35	1		42	1		1
49	1		53	1		1
45	1		46	1		1
45	0.909091		56	0.909091		0.909091
49	1		54	1		1
32	0		32	0		0
17	0.769231		30	0.769231		0.769231
44	1		56	1		1
20	1		39	1		1
29	1		34	1		1
43	1		52	1		1
12	0		12	0		0
14	1		27	1		1
33	1		41	1		1
35	1		49	1		1
34	1		52	1		1
16	1		26	1		1
49	0.727273		60	0.727273		0.727273
47	0.9		57	0.9		0.9
31	1		34	1		1
46	1		48	1		1
14	1		29	1		1
19	0.75		23	0.75		0.75
20	1		37	1		1
25	1		44	1		1
48	1		62	1		1
21	1		38	1		1
49	0		55	0		0
20	1		33	1		1
33	1		42	1		1
21	1		35	1		1
49	0		49	0		0
32	1		46	1		1
35	0		53	0		0
22	0.75		26	0.75		0.75
41	1		58	1		1
19	0.75		23	0.75		0.75
13	1		26	1		1
44	1		62	1		1
29	1		37	1		1
16	1		28	1		1
28	1		41	1		1
14	1		33	1		1
44	1		54	1		1
34	0		35	0		0
43	1		62	1		1
49	1		68	1		1
12	1		22	1		1
14	1		30	1		1
19	1		35	1		1
23	1		41	1		1
13	1		31	1		1
10	0.666667		16	0.666667		0.666667
34	1		43	1		1
32	0		33	0		0
39	1		47	1		1
41	1		48	1		1
29	0.2		39	0.2		0.2
30	1		34	1		1
20	1		31	1		1
48	1		50	1		1
27	1		38	1		1
30	1		43	1		1
12	1		22	1		1
19	0		21	0		0
39	1		52	1		1
26	1		34	1		1
11	0		30	0		0
37	0.9375		53	0.9375		0.9375
29	1		37	1		1
14	1		17	1		1
19	0.777778		28	0.777778		0.777778
19	1		24	1		1
19	1		35	1		1
20	0		22	0		0
22	1		28	1		1
46	1		61	1		1
12	1		24	1		1
21	1		35	1		1
16	0.9375		32	0.9375		0.9375
29	1		35	1		1
20	1		24	1		1
31	1		47	1		1
31	0.222222		40	0.222222		0.222222
49	1		56	1		1
43	1		56	1		1
29	1		41	1		1
39	0.777778		48	0.777778		0.777778
48	1		65	1		1
34	1		51	1		1
39	1		42	1		1
30	0		30	0		0
40	1		45	1		1
13	1		17	1		1
27	1		37	1		1
33	0		33	0		0
10	1		27	1		1
29	1		33	1		1
15	0.5		21	0.5		0.5
11	1		12	1		1
23	0.428571		30	0.428571		0.428571
42	0		43	0		0
23	1		35	1		1
48	1		65	1		1
13	1		28	1		1
46	1		58	1		1
41	1		53	1		1
43	0.9375		59	0.9375		0.9375
35	1		37	1		1
44	0.4		49	0.4		0.4
40	1		45	1		1
10	1		27	1		1
40	1		48	1		1
23	1		40	1		1
18	1		31	1		1
12	1		22	1		1
13	0		27	0		0
38	0		38	0		0
37	0.857143		44	0.857143		0.857143
36	1		43	1		1
22	1		39	1		1
45	1		50	1		1
37	0.941176		54	0.941176		0.941176
27	1		34	1		1
49	1		62	1		1
18	1		37	1		1
28	0		28	0		0
17	1		35	1		1
10	1		25	1		1
29	1		33	1		1
45	1		63	1		1
34	0.75		42	0.75		0.75
38	1		50	1		1
26	0.5		28	0.5		0.5
32	0.2		42	0.2		0.2
19	0		37	0		0
28	1		37	1		1
18	0.875		26	0.875		0.875
22	0.7		32	0.7		0.7
13	1		24	1		1
18	0		18	0		0
11	1		15	1		1
14	0.1		24	0.1		0.1
38	1		51	1		1
34	1		50	1		1
45	1		63	1		1
40	1		45	1		1
42	1		51	1		1
41	1		54	1		1
49	1		58	1		1
28	1		43	1		1
32	1		41	1		1
21	1		31	1		1
47	0.928571		61	0.928571		0.928571
28	0.947368		47	0.947368		0.947368
25	1		26	1		1
12	1		14	1		1
26	0.333333		32	0.333333		0.333333
13	1		14	1		1
39	1		47	1		1
48	0		67	0		0
[truncated: 18,003 more rows]

## Sheet: SuppFig4_Vejrazka
subplot a					subplot b (measurement data from Vejrazka et al. are available from Alain Cartellier and Sandra Orvalho)									subplot c
Measurements (Vejrazka et al.)		Numerical solution of Eq. (3)			Numerical solution Eq. (3) d=0.89 mm		Numerical solution Eq. (3) d=1.11 mm		Numerical solution Eq. (3) d=1.42 mm		Numerical solution Eq. (3) d=2.25 mm			Numerical solution Eq. (3) d=1.0 mm, u=5m/s		Numerical solution Eq. (3) d=1.3 mm, u=6.3m/s		Numerical solution Eq. (3) d=1.5 mm, u=7.5m/s		Numerical solution Eq. (3) d=1.8 mm, u=8.8m/s		Numerical solution Eq. (3) d=2.0 mm, u=10m/s
y-axis	x-axis	y-axis	x-axis		y-axis	x-axis	y-axis	x-axis	y-axis	x-axis	y-axis	x-axis		y-axis	x-axis	y-axis	x-axis	y-axis	x-axis	y-axis	x-axis	y-axis	x-axis
ud,2,lead/ud,corr (-)	d (m)	ud,2,lead/ud,corr (-)	d (m)		ud(t)/ud,corr (-)	t/Tchord (-)	ud(t)/ud,corr (-)	t/Tchord (-)	ud(t)/ud,corr (-)	t/Tchord (-)	ud(t)/ud,corr (-)	t/Tchord (-)		ud(t)/ud,corr (-)	t/Tchord (-)	ud(t)/ud,corr (-)	t/Tchord (-)	ud(t)/ud,corr (-)	t/Tchord (-)	ud(t)/ud,corr (-)	t/Tchord (-)	ud(t)/ud,corr (-)	t/Tchord (-)
0.0996671	0.00110526	NaN	0.000794328		0	1	0	1	0	1	0	1		0	1	0	1	0	1	0	1	0	1
0.53893	0.00141086	NaN	0.000839727		0.00135281	0.996669	0.0015753	0.998597	0.00156691	0.999389	0.00163132	0.999784		0.001001	0.999912	0.001001	0.999932	0.001001	0.999951	0.001001	0.999971	0.001001	0.999991
0.457194	0.00141093	NaN	0.00088772		0.00270563	0.993339	0.0031506	0.997195	0.00313381	0.998778	0.00326264	0.999567		0.002002	0.999824	0.002002	0.999863	0.002002	0.999902	0.002002	0.999941	0.002002	0.999982
0.544019	0.00141887	NaN	0.000938456		0.00405844	0.99001	0.0047259	0.995793	0.00470072	0.998167	0.00489396	0.999351		0.003003	0.999735	0.003003	0.999795	0.003003	0.999852	0.003003	0.999912	0.003003	0.999973
0.88999	0.00187542	NaN	0.000992091		0.00541126	0.986683	0.0063012	0.994392	0.00626763	0.997557	0.00652529	0.999135		0.004004	0.999647	0.004004	0.999726	0.004004	0.999803	0.004004	0.999882	0.004004	0.999964
0.862975	0.00224883	NaN	0.00104879		0.00676407	0.983357	0.0078765	0.992991	0.00783453	0.996946	0.00815661	0.998918		0.00500501	0.999559	0.00500501	0.999658	0.00500501	0.999754	0.00500501	0.999853	0.00500501	0.999956
0.948206	0.0028117	NaN	0.00110873		0.00811688	0.980032	0.0094518	0.991591	0.00940144	0.996336	0.00978793	0.998702		0.00600601	0.999471	0.00600601	0.999589	0.00600601	0.999705	0.00600601	0.999824	0.00600601	0.999947
		NaN	0.0011721		0.0094697	0.976709	0.0110271	0.990191	0.0109683	0.995725	0.0114192	0.998486		0.00700701	0.999382	0.00700701	0.999521	0.00700701	0.999656	0.00700701	0.999794	0.00700701	0.999938
		NaN	0.00123909		0.0108225	0.973387	0.0126024	0.988791	0.0125353	0.995115	0.0130506	0.99827		0.00800801	0.999294	0.00800801	0.999453	0.00800801	0.999607	0.00800801	0.999765	0.00800801	0.999929
		-0.0521813	0.00130991		0.0121753	0.970066	0.0141777	0.987392	0.0141022	0.994505	0.0146819	0.998054		0.00900901	0.999206	0.00900901	0.999384	0.00900901	0.999558	0.00900901	0.999735	0.00900901	0.99992
		0.451282	0.00138478		0.0135281	0.966747	0.015753	0.985993	0.0156691	0.993896	0.0163132	0.997838		0.01001	0.999118	0.01001	0.999316	0.01001	0.999508	0.01001	0.999706	0.01001	0.999911
		0.55451	0.00146392		0.014881	0.963429	0.0173283	0.984595	0.017236	0.993286	0.0179445	0.997621		0.011011	0.99903	0.011011	0.999247	0.011011	0.999459	0.011011	0.999676	0.011011	0.999902
		0.624733	0.00154759		0.0162338	0.960112	0.0189036	0.983197	0.0188029	0.992676	0.0195759	0.997405		0.012012	0.998942	0.012012	0.999179	0.012012	0.99941	0.012012	0.999647	0.012012	0.999893
		0.675616	0.00163604		0.0175866	0.956797	0.0204789	0.981799	0.0203698	0.992067	0.0212072	0.997189		0.013013	0.998854	0.013013	0.999111	0.013013	0.999361	0.013013	0.999618	0.013013	0.999884
		0.713731	0.00172954		0.0189394	0.953483	0.0220542	0.980402	0.0219367	0.991458	0.0228385	0.996973		0.014014	0.998765	0.014014	0.999042	0.014014	0.999312	0.014014	0.999588	0.014014	0.999875
		0.742845	0.00182839		0.0202922	0.95017	0.0236295	0.979005	0.0235036	0.990849	0.0244698	0.996757		0.015015	0.998677	0.015015	0.998974	0.015015	0.999263	0.015015	0.999559	0.015015	0.999867
		0.76533	0.00193289		0.021645	0.946859	0.0252048	0.977609	0.0250705	0.99024	0.0261011	0.996542		0.016016	0.998589	0.016016	0.998906	0.016016	0.999213	0.016016	0.999529	0.016016	0.999858
		0.78277	0.00204336		0.0229978	0.943549	0.0267801	0.976213	0.0266374	0.989631	0.0277325	0.996326		0.017017	0.998501	0.017017	0.998837	0.017017	0.999164	0.017017	0.9995	0.017017	0.999849
		0.796266	0.00216014		0.0243506	0.94024	0.0283554	0.974818	0.0282043	0.989022	0.0293638	0.99611		0.018018	0.998413	0.018018	0.998769	0.018018	0.999115	0.018018	0.99947	0.018018	0.99984
		0.806597	0.0022836		0.0257035	0.936932	0.0299307	0.973423	0.0297712	0.988414	0.0309951	0.995894		0.019019	0.998325	0.019019	0.998701	0.019019	0.999066	0.019019	0.999441	0.019019	0.999831
		0.814327	0.00241412		0.0270563	0.933626	0.031506	0.972028	0.0313381	0.987805	0.0326264	0.995678		0.02002	0.998237	0.02002	0.998632	0.02002	0.999017	0.02002	0.999412	0.02002	0.999822
		0.819866	0.00255209		0.0284091	0.930321	0.0330813	0.970634	0.032905	0.987197	0.0342577	0.995462		0.021021	0.998149	0.021021	0.998564	0.021021	0.998968	0.021021	0.999382	0.021021	0.999813
		0.823511	0.00269795		0.0297619	0.927018	0.0346566	0.96924	0.034472	0.986589	0.0358891	0.995247		0.022022	0.998061	0.022022	0.998496	0.022022	0.998919	0.022022	0.999353	0.022022	0.999804
		0.825474	0.00285215		0.0311147	0.923715	0.0362319	0.967847	0.0360389	0.985981	0.0375204	0.995031		0.023023	0.997973	0.023023	0.998427	0.023023	0.998869	0.023023	0.999323	0.023023	0.999795
		0.8259	0.00301516		0.0324675	0.920414	0.0378072	0.966454	0.0376058	0.985373	0.0391517	0.994815		0.024024	0.997885	0.024024	0.998359	0.024024	0.99882	0.024024	0.999294	0.024024	0.999786
		0.824881	0.00318749		0.0338203	0.917114	0.0393825	0.965061	0.0391727	0.984765	0.040783	0.9946		0.025025	0.997797	0.025025	0.998291	0.025025	0.998771	0.025025	0.999264	0.025025	0.999777
		0.822465	0.00336966		0.0351732	0.913816	0.0409578	0.963669	0.0407396	0.984157	0.0424144	0.994384		0.026026	0.997709	0.026026	0.998222	0.026026	0.998722	0.026026	0.999235	0.026026	0.999769
		0.818661	0.00356225		0.036526	0.910519	0.0425331	0.962277	0.0423065	0.98355	0.0440457	0.994169		0.027027	0.997621	0.027027	0.998154	0.027027	0.998673	0.027027	0.999206	0.027027	0.99976
		0.813442	0.00376584		0.0378788	0.907223	0.0441084	0.960886	0.0438734	0.982943	0.045677	0.993953		0.028028	0.997533	0.028028	0.998086	0.028028	0.998624	0.028028	0.999176	0.028028	0.999751
		0.806747	0.00398107		0.0392316	0.903929	0.0456837	0.959495	0.0454403	0.982335	0.0473083	0.993738		0.029029	0.997445	0.029029	0.998017	0.029029	0.998575	0.029029	0.999147	0.029029	0.999742
					0.0405844	0.900635	0.047259	0.958105	0.0470072	0.981728	0.0489396	0.993522		0.03003	0.997357	0.03003	0.997949	0.03003	0.998526	0.03003	0.999117	0.03003	0.999733
					0.0419372	0.897343	0.0488343	0.956715	0.0485741	0.981121	0.050571	0.993307		0.031031	0.997269	0.031031	0.997881	0.031031	0.998476	0.031031	0.999088	0.031031	0.999724
					0.04329	0.894053	0.0504096	0.955325	0.050141	0.980515	0.0522023	0.993091		0.032032	0.997181	0.032032	0.997813	0.032032	0.998427	0.032032	0.999059	0.032032	0.999715
					0.0446429	0.890763	0.0519849	0.953936	0.0517079	0.979908	0.0538336	0.992876		0.033033	0.997093	0.033033	0.997744	0.033033	0.998378	0.033033	0.999029	0.033033	0.999706
					0.0459957	0.887475	0.0535602	0.952547	0.0532748	0.979301	0.0554649	0.99266		0.034034	0.997005	0.034034	0.997676	0.034034	0.998329	0.034034	0.999	0.034034	0.999697
					0.0473485	0.884188	0.0551355	0.951159	0.0548417	0.978695	0.0570962	0.992445		0.035035	0.996917	0.035035	0.997608	0.035035	0.99828	0.035035	0.99897	0.035035	0.999688
					0.0487013	0.880903	0.0567108	0.949771	0.0564086	0.978089	0.0587276	0.99223		0.036036	0.996829	0.036036	0.99754	0.036036	0.998231	0.036036	0.998941	0.036036	0.999679
					0.0500541	0.877618	0.0582861	0.948383	0.0579756	0.977483	0.0603589	0.992015		0.037037	0.996742	0.037037	0.997471	0.037037	0.998182	0.037037	0.998911	0.037037	0.999671
					0.0514069	0.874335	0.0598614	0.946996	0.0595425	0.976877	0.0619902	0.991799		0.038038	0.996654	0.038038	0.997403	0.038038	0.998133	0.038038	0.998882	0.038038	0.999662
					0.0527597	0.871053	0.0614367	0.945609	0.0611094	0.976271	0.0636215	0.991584		0.039039	0.996566	0.039039	0.997335	0.039039	0.998083	0.039039	0.998852	0.039039	0.999653
					0.0541126	0.867773	0.063012	0.944223	0.0626763	0.975665	0.0652529	0.991369		0.04004	0.996478	0.04004	0.997267	0.04004	0.998034	0.04004	0.998823	0.04004	0.999644
					0.0554654	0.864494	0.0645873	0.942837	0.0642432	0.975059	0.0668842	0.991154		0.041041	0.99639	0.041041	0.997198	0.041041	0.997985	0.041041	0.998794	0.041041	0.999635
					0.0568182	0.861216	0.0661626	0.941451	0.0658101	0.974454	0.0685155	0.990939		0.042042	0.996302	0.042042	0.99713	0.042042	0.997936	0.042042	0.998764	0.042042	0.999626
					0.058171	0.857939	0.0677379	0.940066	0.067377	0.973849	0.0701468	0.990724		0.043043	0.996215	0.043043	0.997062	0.043043	0.997887	0.043043	0.998735	0.043043	0.999617
					0.0595238	0.854664	0.0693132	0.938681	0.0689439	0.973244	0.0717781	0.990509		0.044044	0.996127	0.044044	0.996994	0.044044	0.997838	0.044044	0.998705	0.044044	0.999608
					0.0608766	0.851389	0.0708885	0.937297	0.0705108	0.972639	0.0734095	0.990294		0.045045	0.996039	0.045045	0.996925	0.045045	0.997789	0.045045	0.998676	0.045045	0.999599
					0.0622294	0.848116	0.0724638	0.935913	0.0720777	0.972034	0.0750408	0.990079		0.046046	0.995951	0.046046	0.996857	0.046046	0.99774	0.046046	0.998646	0.046046	0.99959
					0.0635823	0.844845	0.0740391	0.934529	0.0736446	0.971429	0.0766721	0.989864		0.047047	0.995863	0.047047	0.996789	0.047047	0.997691	0.047047	0.998617	0.047047	0.999581
					0.0649351	0.841574	0.0756144	0.933146	0.0752115	0.970824	0.0783034	0.989649		0.048048	0.995776	0.048048	0.996721	0.048048	0.997641	0.048048	0.998588	0.048048	0.999572
					0.0662879	0.838305	0.0771897	0.931764	0.0767784	0.97022	0.0799347	0.989434		0.049049	0.995688	0.049049	0.996653	0.049049	0.997592	0.049049	0.998558	0.049049	0.999564
					0.0676407	0.835037	0.078765	0.930381	0.0783453	0.969615	0.0815661	0.989219		0.0500501	0.9956	0.0500501	0.996584	0.0500501	0.997543	0.0500501	0.998529	0.0500501	0.999555
					0.0689935	0.831771	0.0803403	0.928999	0.0799123	0.969011	0.0831974	0.989004		0.0510511	0.995512	0.0510511	0.996516	0.0510511	0.997494	0.0510511	0.998499	0.0510511	0.999546
					0.0703463	0.828505	0.0819156	0.927618	0.0814792	0.968407	0.0848287	0.98879		0.0520521	0.995425	0.0520521	0.996448	0.0520521	0.997445	0.0520521	0.99847	0.0520521	0.999537
					0.0716991	0.825241	0.0834909	0.926237	0.0830461	0.967803	0.08646	0.988575		0.0530531	0.995337	0.0530531	0.99638	0.0530531	0.997396	0.0530531	0.99844	0.0530531	0.999528
					0.0730519	0.821978	0.0850662	0.924856	0.084613	0.967199	0.0880914	0.98836		0.0540541	0.995249	0.0540541	0.996312	0.0540541	0.997347	0.0540541	0.998411	0.0540541	0.999519
					0.0744048	0.818716	0.0866415	0.923476	0.0861799	0.966596	0.0897227	0.988145		0.0550551	0.995162	0.0550551	0.996244	0.0550551	0.997298	0.0550551	0.998382	0.0550551	0.99951
					0.0757576	0.815456	0.0882168	0.922096	0.0877468	0.965992	0.091354	0.987931		0.0560561	0.995074	0.0560561	0.996175	0.0560561	0.997249	0.0560561	0.998352	0.0560561	0.999501
					0.0771104	0.812197	0.0897921	0.920717	0.0893137	0.965389	0.0929853	0.987716		0.0570571	0.994986	0.0570571	0.996107	0.0570571	0.9972	0.0570571	0.998323	0.0570571	0.999492
					0.0784632	0.808939	0.0913674	0.919338	0.0908806	0.964785	0.0946166	0.987502		0.0580581	0.994899	0.0580581	0.996039	0.0580581	0.997151	0.0580581	0.998293	0.0580581	0.999483
					0.079816	0.805682	0.0929427	0.917959	0.0924475	0.964182	0.096248	0.987287		0.0590591	0.994811	0.0590591	0.995971	0.0590591	0.997101	0.0590591	0.998264	0.0590591	0.999474
					0.0811688	0.802426	0.094518	0.916581	0.0940144	0.963579	0.0978793	0.987072		0.0600601	0.994723	0.0600601	0.995903	0.0600601	0.997052	0.0600601	0.998234	0.0600601	0.999465
					0.0825216	0.799172	0.0960933	0.915203	0.0955813	0.962976	0.0995106	0.986858		0.0610611	0.994636	0.0610611	0.995835	0.0610611	0.997003	0.0610611	0.998205	0.0610611	0.999456
					0.0838745	0.795919	0.0976686	0.913825	0.0971482	0.962374	0.101142	0.986643		0.0620621	0.994548	0.0620621	0.995767	0.0620621	0.996954	0.0620621	0.998175	0.0620621	0.999448
					0.0852273	0.792667	0.0992439	0.912448	0.0987151	0.961771	0.102773	0.986429		0.0630631	0.994461	0.0630631	0.995699	0.0630631	0.996905	0.0630631	0.998146	0.0630631	0.999439
					0.0865801	0.789417	0.100819	0.911072	0.100282	0.961169	0.104405	0.986215		0.0640641	0.994373	0.0640641	0.99563	0.0640641	0.996856	0.0640641	0.998117	0.0640641	0.99943
					0.0879329	0.786167	0.102394	0.909695	0.101849	0.960566	0.106036	0.986		0.0650651	0.994285	0.0650651	0.995562	0.0650651	0.996807	0.0650651	0.998087	0.0650651	0.999421
					0.0892857	0.782919	0.10397	0.908319	0.103416	0.959964	0.107667	0.985786		0.0660661	0.994198	0.0660661	0.995494	0.0660661	0.996758	0.0660661	0.998058	0.0660661	0.999412
					0.0906385	0.779672	0.105545	0.906944	0.104983	0.959362	0.109299	0.985572		0.0670671	0.99411	0.0670671	0.995426	0.0670671	0.996709	0.0670671	0.998028	0.0670671	0.999403
					0.0919913	0.776427	0.10712	0.905569	0.10655	0.95876	0.11093	0.985357		0.0680681	0.994023	0.0680681	0.995358	0.0680681	0.99666	0.0680681	0.997999	0.0680681	0.999394
					0.0933442	0.773182	0.108696	0.904194	0.108117	0.958158	0.112561	0.985143		0.0690691	0.993935	0.0690691	0.99529	0.0690691	0.996611	0.0690691	0.997969	0.0690691	0.999385
					0.094697	0.769939	0.110271	0.90282	0.109683	0.957557	0.114192	0.984929		0.0700701	0.993848	0.0700701	0.995222	0.0700701	0.996562	0.0700701	0.99794	0.0700701	0.999376
					0.0960498	0.766697	0.111846	0.901446	0.11125	0.956955	0.115824	0.984715		0.0710711	0.99376	0.0710711	0.995154	0.0710711	0.996513	0.0710711	0.99791	0.0710711	0.999367
					0.0974026	0.763456	0.113422	0.900073	0.112817	0.956354	0.117455	0.9845		0.0720721	0.993673	0.0720721	0.995086	0.0720721	0.996464	0.0720721	0.997881	0.0720721	0.999358
					0.0987554	0.760216	0.114997	0.8987	0.114384	0.955752	0.119086	0.984286		0.0730731	0.993585	0.0730731	0.995018	0.0730731	0.996415	0.0730731	0.997852	0.0730731	0.999349
					0.100108	0.756978	0.116572	0.897327	0.115951	0.955151	0.120718	0.984072		0.0740741	0.993498	0.0740741	0.99495	0.0740741	0.996365	0.0740741	0.997822	0.0740741	0.99934
					0.101461	0.753741	0.118147	0.895955	0.117518	0.95455	0.122349	0.983858		0.0750751	0.99341	0.0750751	0.994882	0.0750751	0.996316	0.0750751	0.997793	0.0750751	0.999331
					0.102814	0.750505	0.119723	0.894583	0.119085	0.953949	0.12398	0.983644		0.0760761	0.993323	0.0760761	0.994814	0.0760761	0.996267	0.0760761	0.997763	0.0760761	0.999322
					0.104167	0.74727	0.121298	0.893211	0.120652	0.953349	0.125612	0.98343		0.0770771	0.993235	0.0770771	0.994746	0.0770771	0.996218	0.0770771	0.997734	0.0770771	0.999314
					0.105519	0.744036	0.122873	0.89184	0.122219	0.952748	0.127243	0.983216		0.0780781	0.993148	0.0780781	0.994678	0.0780781	0.996169	0.0780781	0.997704	0.0780781	0.999305
					0.106872	0.740804	0.124449	0.890469	0.123786	0.952147	0.128874	0.983002		0.0790791	0.993061	0.0790791	0.99461	0.0790791	0.99612	0.0790791	0.997675	0.0790791	0.999296
					0.108225	0.737573	0.126024	0.889099	0.125353	0.951547	0.130506	0.982788		0.0800801	0.992973	0.0800801	0.994542	0.0800801	0.996071	0.0800801	0.997645	0.0800801	0.999287
					0.109578	0.734343	0.127599	0.887729	0.126919	0.950947	0.132137	0.982574		0.0810811	0.992886	0.0810811	0.994473	0.0810811	0.996022	0.0810811	0.997616	0.0810811	0.999278
					0.110931	0.731114	0.129175	0.88636	0.128486	0.950347	0.133768	0.982361		0.0820821	0.992798	0.0820821	0.994405	0.0820821	0.995973	0.0820821	0.997586	0.0820821	0.999269
					0.112284	0.727886	0.13075	0.884991	0.130053	0.949747	0.1354	0.982147		0.0830831	0.992711	0.0830831	0.994337	0.0830831	0.995924	0.0830831	0.997557	0.0830831	0.99926
					0.113636	0.72466	0.132325	0.883622	0.13162	0.949147	0.137031	0.981933		0.0840841	0.992624	0.0840841	0.994269	0.0840841	0.995875	0.0840841	0.997528	0.0840841	0.999251
					0.114989	0.721435	0.1339	0.882253	0.133187	0.948547	0.138662	0.981719		0.0850851	0.992536	0.0850851	0.994201	0.0850851	0.995826	0.0850851	0.997498	0.0850851	0.999242
					0.116342	0.718211	0.135476	0.880885	0.134754	0.947948	0.140294	0.981506		0.0860861	0.992449	0.0860861	0.994133	0.0860861	0.995777	0.0860861	0.997469	0.0860861	0.999233
					0.117695	0.714988	0.137051	0.879518	0.136321	0.947348	0.141925	0.981292		0.0870871	0.992362	0.0870871	0.994066	0.0870871	0.995728	0.0870871	0.997439	0.0870871	0.999224
					0.119048	0.711766	0.138626	0.878151	0.137888	0.946749	0.143556	0.981078		0.0880881	0.992274	0.0880881	0.993998	0.0880881	0.995679	0.0880881	0.99741	0.0880881	0.999215
					0.1204	0.708546	0.140202	0.876784	0.139455	0.94615	0.145188	0.980865		0.0890891	0.992187	0.0890891	0.99393	0.0890891	0.99563	0.0890891	0.99738	0.0890891	0.999206
					0.121753	0.705326	0.141777	0.875418	0.141022	0.945551	0.146819	0.980651		0.0900901	0.9921	0.0900901	0.993862	0.0900901	0.995581	0.0900901	0.997351	0.0900901	0.999197
					0.123106	0.702108	0.143352	0.874052	0.142589	0.944952	0.14845	0.980437		0.0910911	0.992012	0.0910911	0.993794	0.0910911	0.995532	0.0910911	0.997321	0.0910911	0.999188
					0.124459	0.698891	0.144928	0.872686	0.144155	0.944353	0.150082	0.980224		0.0920921	0.991925	0.0920921	0.993726	0.0920921	0.995483	0.0920921	0.997292	0.0920921	0.999179
					0.125812	0.695676	0.146503	0.871321	0.145722	0.943755	0.151713	0.98001		0.0930931	0.991838	0.0930931	0.993658	0.0930931	0.995434	0.0930931	0.997262	0.0930931	0.99917
					0.127165	0.692461	0.148078	0.869956	0.147289	0.943156	0.153344	0.979797		0.0940941	0.991751	0.0940941	0.99359	0.0940941	0.995385	0.0940941	0.997233	0.0940941	0.999162
					0.128517	0.689248	0.149653	0.868591	0.148856	0.942558	0.154976	0.979583		0.0950951	0.991663	0.0950951	0.993522	0.0950951	0.995336	0.0950951	0.997204	0.0950951	0.999153
					0.12987	0.686035	0.151229	0.867227	0.150423	0.94196	0.156607	0.97937		0.0960961	0.991576	0.0960961	0.993454	0.0960961	0.995287	0.0960961	0.997174	0.0960961	0.999144
					0.131223	0.682824	0.152804	0.865864	0.15199	0.941362	0.158238	0.979157		0.0970971	0.991489	0.0970971	0.993386	0.0970971	0.995238	0.0970971	0.997145	0.0970971	0.999135
					0.132576	0.679614	0.154379	0.864501	0.153557	0.940764	0.159869	0.978943		0.0980981	0.991402	0.0980981	0.993318	0.0980981	0.995189	0.0980981	0.997115	0.0980981	0.999126
					0.133929	0.676406	0.155955	0.863138	0.155124	0.940166	0.161501	0.97873		0.0990991	0.991315	0.0990991	0.99325	0.0990991	0.995139	0.0990991	0.997086	0.0990991	0.999117
					0.135281	0.673198	0.15753	0.861775	0.156691	0.939568	0.163132	0.978517		0.1001	0.991227	0.1001	0.993182	0.1001	0.99509	0.1001	0.997056	0.1001	0.999108
					0.136634	0.669992	0.159105	0.860413	0.158258	0.93897	0.164763	0.978303		0.101101	0.99114	0.101101	0.993114	0.101101	0.995041	0.101101	0.997027	0.101101	0.999099
					0.137987	0.666786	0.160681	0.859051	0.159825	0.938373	0.166395	0.97809		0.102102	0.991053	0.102102	0.993046	0.102102	0.994992	0.102102	0.996997	0.102102	0.99909
					0.13934	0.663582	0.162256	0.85769	0.161391	0.937776	0.168026	0.977877		0.103103	0.990966	0.103103	0.992978	0.103103	0.994943	0.103103	0.996968	0.103103	0.999081
					0.140693	0.660379	0.163831	0.856329	0.162958	0.937179	0.169657	0.977664		0.104104	0.990879	0.104104	0.992911	0.104104	0.994894	0.104104	0.996938	0.104104	0.999072
					0.142045	0.657178	0.165406	0.854968	0.164525	0.936581	0.171289	0.977451		0.105105	0.990792	0.105105	0.992843	0.105105	0.994845	0.105105	0.996909	0.105105	0.999063
					0.143398	0.653977	0.166982	0.853608	0.166092	0.935985	0.17292	0.977237		0.106106	0.990704	0.106106	0.992775	0.106106	0.994796	0.106106	0.996879	0.106106	0.999054
					0.144751	0.650778	0.168557	0.852248	0.167659	0.935388	0.174551	0.977024		0.107107	0.990617	0.107107	0.992707	0.107107	0.994747	0.107107	0.99685	0.107107	0.999045
					0.146104	0.647579	0.170132	0.850889	0.169226	0.934791	0.176183	0.976811		0.108108	0.99053	0.108108	0.992639	0.108108	0.994698	0.108108	0.996821	0.108108	0.999036
					0.147457	0.644382	0.171708	0.84953	0.170793	0.934195	0.177814	0.976598		0.109109	0.990443	0.109109	0.992571	0.109109	0.994649	0.109109	0.996791	0.109109	0.999027
					0.14881	0.641186	0.173283	0.848171	0.17236	0.933598	0.179445	0.976385		0.11011	0.990356	0.11011	0.992503	0.11011	0.9946	0.11011	0.996762	0.11011	0.999018
					0.150162	0.637991	0.174858	0.846813	0.173927	0.933002	0.181077	0.976172		0.111111	0.990269	0.111111	0.992435	0.111111	0.994551	0.111111	0.996732	0.111111	0.999009
					0.151515	0.634798	0.176434	0.845455	0.175494	0.932406	0.182708	0.975959		0.112112	0.990182	0.112112	0.992368	0.112112	0.994502	0.112112	0.996703	0.112112	0.999
					0.152868	0.631605	0.178009	0.844098	0.17706	0.93181	0.184339	0.975747		0.113113	0.990095	0.113113	0.9923	0.113113	0.994453	0.113113	0.996673	0.113113	0.998991
					0.154221	0.628413	0.179584	0.842741	0.178627	0.931214	0.185971	0.975534		0.114114	0.990008	0.114114	0.992232	0.114114	0.994404	0.114114	0.996644	0.114114	0.998982
					0.155574	0.625223	0.181159	0.841384	0.180194	0.930618	0.187602	0.975321		0.115115	0.989921	0.115115	0.992164	0.115115	0.994355	0.115115	0.996614	0.115115	0.998973
					0.156926	0.622034	0.182735	0.840027	0.181761	0.930023	0.189233	0.975108		0.116116	0.989834	0.116116	0.992096	0.116116	0.994306	0.116116	0.996585	0.116116	0.998965
					0.158279	0.618846	0.18431	0.838671	0.183328	0.929427	0.190865	0.974895		0.117117	0.989747	0.117117	0.992028	0.117117	0.994257	0.117117	0.996555	0.117117	0.998956
					0.159632	0.615659	0.185885	0.837316	0.184895	0.928832	0.192496	0.974683		0.118118	0.98966	0.118118	0.991961	0.118118	0.994208	0.118118	0.996526	0.118118	0.998947
					0.160985	0.612473	0.187461	0.835961	0.186462	0.928236	0.194127	0.97447		0.119119	0.989573	0.119119	0.991893	0.119119	0.994159	0.119119	0.996496	0.119119	0.998938
					0.162338	0.609289	0.189036	0.834606	0.188029	0.927641	0.195759	0.974257		0.12012	0.989486	0.12012	0.991825	0.12012	0.99411	0.12012	0.996467	0.12012	0.998929
					0.16369	0.606105	0.190611	0.833251	0.189596	0.927046	0.19739	0.974045		0.121121	0.989399	0.121121	0.991757	0.121121	0.994061	0.121121	0.996437	0.121121	0.99892
					0.165043	0.602923	0.192187	0.831897	0.191163	0.926452	0.199021	0.973832		0.122122	0.989312	0.122122	0.991689	0.122122	0.994012	0.122122	0.996408	0.122122	0.998911
					0.166396	0.599742	0.193762	0.830544	0.19273	0.925857	0.200653	0.973619		0.123123	0.989225	0.123123	0.991621	0.123123	0.993963	0.123123	0.996379	0.123123	0.998902
					0.167749	0.596561	0.195337	0.82919	0.194296	0.925262	0.202284	0.973407		0.124124	0.989138	0.124124	0.991554	0.124124	0.993914	0.124124	0.996349	0.124124	0.998893
					0.169102	0.593382	0.196912	0.827837	0.195863	0.924668	0.203915	0.973194		0.125125	0.989051	0.125125	0.991486	0.125125	0.993865	0.125125	0.99632	0.125125	0.998884
					0.170455	0.590205	0.198488	0.826485	0.19743	0.924073	0.205546	0.972982		0.126126	0.988964	0.126126	0.991418	0.126126	0.993817	0.126126	0.99629	0.126126	0.998875
					0.171807	0.587028	0.200063	0.825133	0.198997	0.923479	0.207178	0.972769		0.127127	0.988877	0.127127	0.99135	0.127127	0.993768	0.127127	0.996261	0.127127	0.998866
					0.17316	0.583852	0.201638	0.823781	0.200564	0.922885	0.208809	0.972557		0.128128	0.98879	0.128128	0.991283	0.128128	0.993719	0.128128	0.996231	0.128128	0.998857
					0.174513	0.580678	0.203214	0.822429	0.202131	0.922291	0.21044	0.972344		0.129129	0.988704	0.129129	0.991215	0.129129	0.99367	0.129129	0.996202	0.129129	0.998848
					0.175866	0.577504	0.204789	0.821078	0.203698	0.921697	0.212072	0.972132		0.13013	0.988617	0.13013	0.991147	0.13013	0.993621	0.13013	0.996172	0.13013	0.998839
					0.177219	0.574332	0.206364	0.819728	0.205265	0.921104	0.213703	0.97192		0.131131	0.98853	0.131131	0.991079	0.131131	0.993572	0.131131	0.996143	0.131131	0.99883
					0.178571	0.571161	0.20794	0.818377	0.206832	0.92051	0.215334	0.971707		0.132132	0.988443	0.132132	0.991012	0.132132	0.993523	0.132132	0.996113	0.132132	0.998821
					0.179924	0.567991	0.209515	0.817027	0.208399	0.919917	0.216966	0.971495		0.133133	0.988356	0.133133	0.990944	0.133133	0.993474	0.133133	0.996084	0.133133	0.998812
					0.181277	0.564822	0.21109	0.815678	0.209966	0.919324	0.218597	0.971283		0.134134	0.988269	0.134134	0.990876	0.134134	0.993425	0.134134	0.996054	0.134134	0.998803
					0.18263	0.561654	0.212665	0.814329	0.211532	0.91873	0.220228	0.971071		0.135135	0.988183	0.135135	0.990808	0.135135	0.993376	0.135135	0.996025	0.135135	0.998794
					0.183983	0.558487	0.214241	0.81298	0.213099	0.918137	0.22186	0.970858		0.136136	0.988096	0.136136	0.990741	0.136136	0.993327	0.136136	0.995995	0.136136	0.998785
					0.185335	0.555321	0.215816	0.811631	0.214666	0.917544	0.223491	0.970646		0.137137	0.988009	0.137137	0.990673	0.137137	0.993278	0.137137	0.995966	0.137137	0.998776
					0.186688	0.552157	0.217391	0.810283	0.216233	0.916952	0.225122	0.970434		0.138138	0.987922	0.138138	0.990605	0.138138	0.993229	0.138138	0.995936	0.138138	0.998767
					0.188041	0.548993	0.218967	0.808936	0.2178	0.916359	0.226754	0.970222		0.139139	0.987835	0.139139	0.990537	0.139139	0.99318	0.139139	0.995907	0.139139	0.998758
					0.189394	0.545831	0.220542	0.807588	0.219367	0.915766	0.228385	0.97001		0.14014	0.987749	0.14014	0.99047	0.14014	0.993131	0.14014	0.995877	0.14014	0.998749
					0.190747	0.54267	0.222117	0.806241	0.220934	0.915174	0.230016	0.969798		0.141141	0.987662	0.141141	0.990402	0.141141	0.993082	0.141141	0.995848	0.141141	0.99874
					0.1921	0.539509	0.223693	0.804895	0.222501	0.914582	0.231648	0.969586		0.142142	0.987575	0.142142	0.990334	0.142142	0.993033	0.142142	0.995818	0.142142	0.998731
					0.193452	0.53635	0.225268	0.803549	0.224068	0.91399	0.233279	0.969374		0.143143	0.987488	0.143143	0.990267	0.143143	0.992984	0.143143	0.995789	0.143143	0.998722
					0.194805	0.533192	0.226843	0.802203	0.225635	0.913398	0.23491	0.969162		0.144144	0.987402	0.144144	0.990199	0.144144	0.992935	0.144144	0.99576	0.144144	0.998713
					0.196158	0.530035	0.228418	0.800857	0.227202	0.912806	0.236542	0.96895		0.145145	0.987315	0.145145	0.990131	0.145145	0.992886	0.145145	0.99573	0.145145	0.998704
					0.197511	0.526879	0.229994	0.799512	0.228768	0.912214	0.238173	0.968738		0.146146	0.987228	0.146146	0.990064	0.146146	0.992837	0.146146	0.995701	0.146146	0.998695
					0.198864	0.523725	0.231569	0.798168	0.230335	0.911622	0.239804	0.968526		0.147147	0.987142	0.147147	0.989996	0.147147	0.992788	0.147147	0.995671	0.147147	0.998686
					0.200216	0.520571	0.233144	0.796823	0.231902	0.911031	0.241436	0.968315		0.148148	0.987055	0.148148	0.989928	0.148148	0.992739	0.148148	0.995642	0.148148	0.998678
					0.201569	0.517418	0.23472	0.795479	0.233469	0.91044	0.243067	0.968103		0.149149	0.986968	0.149149	0.989861	0.149149	0.99269	0.149149	0.995612	0.149149	0.998669
					0.202922	0.514267	0.236295	0.794136	0.235036	0.909848	0.244698	0.967891		0.15015	0.986882	0.15015	0.989793	0.15015	0.992641	0.15015	0.995583	0.15015	0.99866
					0.204275	0.511116	0.23787	0.792792	0.236603	0.909257	0.24633	0.967679		0.151151	0.986795	0.151151	0.989725	0.151151	0.992593	0.151151	0.995553	0.151151	0.998651
					0.205628	0.507967	0.239445	0.791449	0.23817	0.908666	0.247961	0.967468		0.152152	0.986708	0.152152	0.989658	0.152152	0.992544	0.152152	0.995524	0.152152	0.998642
					0.206981	0.504819	0.241021	0.790107	0.239737	0.908075	0.249592	0.967256		0.153153	0.986622	0.153153	0.98959	0.153153	0.992495	0.153153	0.995494	0.153153	0.998633
					0.208333	0.501672	0.242596	0.788765	0.241304	0.907485	0.251223	0.967044		0.154154	0.986535	0.154154	0.989522	0.154154	0.992446	0.154154	0.995465	0.154154	0.998624
					0.209686	0.498525	0.244171	0.787423	0.242871	0.906894	0.252855	0.966833		0.155155	0.986448	0.155155	0.989455	0.155155	0.992397	0.155155	0.995435	0.155155	0.998615
					0.211039	0.49538	0.245747	0.786082	0.244437	0.906303	0.254486	0.966621		0.156156	0.986362	0.156156	0.989387	0.156156	0.992348	0.156156	0.995406	0.156156	0.998606
					0.212392	0.492236	0.247322	0.784741	0.246004	0.905713	0.256117	0.96641		0.157157	0.986275	0.157157	0.989319	0.157157	0.992299	0.157157	0.995376	0.157157	0.998597
					0.213745	0.489093	0.248897	0.7834	0.247571	0.905123	0.257749	0.966198		0.158158	0.986189	0.158158	0.989252	0.158158	0.99225	0.158158	0.995347	0.158158	0.998588
					0.215097	0.485952	0.250473	0.78206	0.249138	0.904533	0.25938	0.965987		0.159159	0.986102	0.159159	0.989184	0.159159	0.992201	0.159159	0.995317	0.159159	0.998579
					0.21645	0.482811	0.252048	0.78072	0.250705	0.903943	0.261011	0.965775		0.16016	0.986016	0.16016	0.989117	0.16016	0.992152	0.16016	0.995288	0.16016	0.99857
					0.217803	0.479671	0.253623	0.77938	0.252272	0.903353	0.262643	0.965564		0.161161	0.985929	0.161161	0.989049	0.161161	0.992103	0.161161	0.995258	0.161161	0.998561
					0.219156	0.476532	0.255198	0.778041	0.253839	0.902763	0.264274	0.965352		0.162162	0.985842	0.162162	0.988981	0.162162	0.992054	0.162162	0.995229	0.162162	0.998552
					0.220509	0.473395	0.256774	0.776702	0.255406	0.902174	0.265905	0.965141		0.163163	0.985756	0.163163	0.988914	0.163163	0.992005	0.163163	0.995199	0.163163	0.998543
					0.221861	0.470258	0.258349	0.775364	0.256973	0.901584	0.267537	0.96493		0.164164	0.985669	0.164164	0.988846	0.164164	0.991956	0.164164	0.99517	0.164164	0.998534
					0.223214	0.467123	0.259924	0.774026	0.25854	0.900995	0.269168	0.964718		0.165165	0.985583	0.165165	0.988779	0.165165	0.991908	0.165165	0.99514	0.165165	0.998525
					0.224567	0.463988	0.2615	0.772688	0.260107	0.900406	0.270799	0.964507		0.166166	0.985496	0.166166	0.988711	0.166166	0.991859	0.166166	0.995111	0.166166	0.998516
					0.22592	0.460855	0.263075	0.77135	0.261673	0.899817	0.272431	0.964296		0.167167	0.98541	0.167167	0.988643	0.167167	0.99181	0.167167	0.995081	0.167167	0.998507
					0.227273	0.457722	0.26465	0.770013	0.26324	0.899228	0.274062	0.964084		0.168168	0.985324	0.168168	0.988576	0.168168	0.991761	0.168168	0.995052	0.168168	0.998498
					0.228626	0.454591	0.266226	0.768677	0.264807	0.898639	0.275693	0.963873		0.169169	0.985237	0.169169	0.988508	0.169169	0.991712	0.169169	0.995022	0.169169	0.998489
					0.229978	0.451461	0.267801	0.767341	0.266374	0.89805	0.277325	0.963662		0.17017	0.985151	0.17017	0.988441	0.17017	0.991663	0.17017	0.994993	0.17017	0.99848
					0.231331	0.448331	0.269376	0.766005	0.267941	0.897461	0.278956	0.963451		0.171171	0.985064	0.171171	0.988373	0.171171	0.991614	0.171171	0.994963	0.171171	0.998471
					0.232684	0.445203	0.270951	0.764669	0.269508	0.896873	0.280587	0.96324		0.172172	0.984978	0.172172	0.988306	0.172172	0.991565	0.172172	0.994934	0.172172	0.998462
					0.234037	0.442076	0.272527	0.763334	0.271075	0.896285	0.282219	0.963029		0.173173	0.984891	0.173173	0.988238	0.173173	0.991516	0.173173	0.994904	0.173173	0.998453
					0.23539	0.43895	0.274102	0.761999	0.272642	0.895696	0.28385	0.962818		0.174174	0.984805	0.174174	0.988171	0.174174	0.991467	0.174174	0.994875	0.174174	0.998444
					0.236742	0.435825	0.275677	0.760664	0.274209	0.895108	0.285481	0.962607		0.175175	0.984719	0.175175	0.988103	0.175175	0.991418	0.175175	0.994845	0.175175	0.998435
					0.238095	0.432701	0.277253	0.75933	0.275776	0.89452	0.287113	0.962396		0.176176	0.984632	0.176176	0.988036	0.176176	0.99137	0.176176	0.994816	0.176176	0.998426
					0.239448	0.429578	0.278828	0.757997	0.277343	0.893933	0.288744	0.962185		0.177177	0.984546	0.177177	0.987968	0.177177	0.991321	0.177177	0.994786	0.177177	0.998417
					0.240801	0.426456	0.280403	0.756663	0.278909	0.893345	0.290375	0.961974		0.178178	0.984459	0.178178	0.987901	0.178178	0.991272	0.178178	0.994757	0.178178	0.998408
					0.242154	0.423335	0.281979	0.75533	0.280476	0.892757	0.292007	0.961763		0.179179	0.984373	0.179179	0.987833	0.179179	0.991223	0.179179	0.994727	0.179179	0.998399
					0.243506	0.420215	0.283554	0.753997	0.282043	0.89217	0.293638	0.961552		0.18018	0.984287	0.18018	0.987766	0.18018	0.991174	0.18018	0.994698	0.18018	0.99839
					0.244859	0.417096	0.285129	0.752665	0.28361	0.891582	0.295269	0.961341		0.181181	0.9842	0.181181	0.987698	0.181181	0.991125	0.181181	0.994668	0.181181	0.998381
					0.246212	0.413978	0.286704	0.751333	0.285177	0.890995	0.2969	0.961131		0.182182	0.984114	0.182182	0.987631	0.182182	0.991076	0.182182	0.994639	0.182182	0.998372
					0.247565	0.410861	0.28828	0.750002	0.286744	0.890408	0.298532	0.96092		0.183183	0.984028	0.183183	0.987563	0.183183	0.991027	0.183183	0.994609	0.183183	0.998363
					0.248918	0.407745	0.289855	0.74867	0.288311	0.889821	0.300163	0.960709		0.184184	0.983941	0.184184	0.987496	0.184184	0.990978	0.184184	0.99458	0.184184	0.998354
					0.250271	0.40463	0.29143	0.747339	0.289878	0.889234	0.301794	0.960498		0.185185	0.983855	0.185185	0.987428	0.185185	0.990929	0.185185	0.99455	0.185185	0.998345
					0.251623	0.401517	0.293006	0.746009	0.291445	0.888648	0.303426	0.960288		0.186186	0.983769	0.186186	0.987361	0.186186	0.990881	0.186186	0.994521	0.186186	0.998336
					0.252976	0.398404	0.294581	0.744679	0.293012	0.888061	0.305057	0.960077		0.187187	0.983683	0.187187	0.987293	0.187187	0.990832	0.187187	0.994491	0.187187	0.998327
					0.254329	0.395292	0.296156	0.743349	0.294579	0.887475	0.306688	0.959866		0.188188	0.983596	0.188188	0.987226	0.188188	0.990783	0.188188	0.994462	0.188188	0.998318
					0.255682	0.392181	0.297732	0.742019	0.296145	0.886888	0.30832	0.959656		0.189189	0.98351	0.189189	0.987158	0.189189	0.990734	0.189189	0.994432	0.189189	0.998309
					0.257035	0.389071	0.299307	0.74069	0.297712	0.886302	0.309951	0.959445		0.19019	0.983424	0.19019	0.987091	0.19019	0.990685	0.19019	0.994403	0.19019	0.9983
					0.258387	0.385963	0.300882	0.739361	0.299279	0.885716	0.311582	0.959235		0.191191	0.983338	0.191191	0.987023	0.191191	0.990636	0.191191	0.994373	0.191191	0.998291
					0.25974	0.382855	0.302457	0.738033	0.300846	0.88513	0.313214	0.959024		0.192192	0.983251	0.192192	0.986956	0.192192	0.990587	0.192192	0.994344	0.192192	0.998282
					0.261093	0.379748	0.304033	0.736705	0.302413	0.884544	0.314845	0.958814		0.193193	0.983165	0.193193	0.986888	0.193193	0.990538	0.193193	0.994314	0.193193	0.998273
					0.262446	0.376642	0.305608	0.735377	0.30398	0.883958	0.316476	0.958603		0.194194	0.983079	0.194194	0.986821	0.194194	0.99049	0.194194	0.994285	0.194194	0.998264
					0.263799	0.373538	0.307183	0.73405	0.305547	0.883373	0.318108	0.958393		0.195195	0.982993	0.195195	0.986754	0.195195	0.990441	0.195195	0.994255	0.195195	0.998255
					0.265152	0.370434	0.308759	0.732723	0.307114	0.882787	0.319739	0.958183		0.196196	0.982907	0.196196	0.986686	0.196196	0.990392	0.196196	0.994226	0.196196	0.998246
					0.266504	0.367331	0.310334	0.731396	0.308681	0.882202	0.32137	0.957972		0.197197	0.982821	0.197197	0.986619	0.197197	0.990343	0.197197	0.994196	0.197197	0.998237
					0.267857	0.364229	0.311909	0.73007	0.310248	0.881617	0.323002	0.957762		0.198198	0.982734	0.198198	0.986551	0.198198	0.990294	0.198198	0.994167	0.198198	0.998228
					0.26921	0.361129	0.313485	0.728744	0.311814	0.881032	0.324633	0.957552		0.199199	0.982648	0.199199	0.986484	0.199199	0.990245	0.199199	0.994137	0.199199	0.998219
					0.270563	0.358029	0.31506	0.727419	0.313381	0.880447	0.326264	0.957341		0.2002	0.982562	0.2002	0.986417	0.2002	0.990196	0.2002	0.994108	0.2002	0.99821
					0.271916	0.35493	0.316635	0.726093	0.314948	0.879862	0.327896	0.957131		0.201201	0.982476	0.201201	0.986349	0.201201	0.990147	0.201201	0.994078	0.201201	0.998201
					0.273268	0.351832	0.31821	0.724768	0.316515	0.879277	0.329527	0.956921		0.202202	0.98239	0.202202	0.986282	0.202202	0.990099	0.202202	0.994049	0.202202	0.998192
					0.274621	0.348735	0.319786	0.723444	0.318082	0.878693	0.331158	0.956711		0.203203	0.982304	0.203203	0.986214	0.203203	0.99005	0.203203	0.994019	0.203203	0.998183
					0.275974	0.34564	0.321361	0.72212	0.319649	0.878108	0.33279	0.956501		0.204204	0.982218	0.204204	0.986147	0.204204	0.990001	0.204204	0.99399	0.204204	0.998174
					0.277327	0.342545	0.322936	0.720796	0.321216	0.877524	0.334421	0.95629		0.205205	0.982132	0.205205	0.98608	0.205205	0.989952	0.205205	0.99396	0.205205	0.998165
					0.27868	0.339451	0.324512	0.719472	0.322783	0.87694	0.336052	0.95608		0.206206	0.982046	0.206206	0.986012	0.206206	0.989903	0.206206	0.993931	0.206206	0.998156
					0.280032	0.336358	0.326087	0.718149	0.32435	0.876355	0.337684	0.95587		0.207207	0.98196	0.207207	0.985945	0.207207	0.989854	0.207207	0.993901	0.207207	0.998147
					0.281385	0.333266	0.327662	0.716827	0.325917	0.875771	0.339315	0.95566		0.208208	0.981873	0.208208	0.985878	0.208208	0.989805	0.208208	0.993872	0.208208	0.998138
					0.282738	0.330175	0.329238	0.715504	0.327484	0.875188	0.340946	0.95545		0.209209	0.981787	0.209209	0.98581	0.209209	0.989757	0.209209	0.993842	0.209209	0.998129
					0.284091	0.327085	0.330813	0.714182	0.32905	0.874604	0.342577	0.95524		0.21021	0.981701	0.21021	0.985743	0.21021	0.989708	0.21021	0.993813	0.21021	0.99812
					0.285444	0.323996	0.332388	0.71286	0.330617	0.87402	0.344209	0.95503		0.211211	0.981615	0.211211	0.985676	0.211211	0.989659	0.211211	0.993783	0.211211	0.998111
					0.286797	0.320908	0.333963	0.711539	0.332184	0.873437	0.34584	0.954821		0.212212	0.981529	0.212212	0.985608	0.212212	0.98961	0.212212	0.993754	0.212212	0.998102
					0.288149	0.317821	0.335539	0.710218	0.333751	0.872853	0.347471	0.954611		0.213213	0.981443	0.213213	0.985541	0.213213	0.989561	0.213213	0.993724	0.213213	0.998093
					0.289502	0.314735	0.337114	0.708897	0.335318	0.87227	0.349103	0.954401		0.214214	0.981357	0.214214	0.985474	0.214214	0.989512	0.214214	0.993695	0.214214	0.998084
					0.290855	0.31165	0.338689	0.707577	0.336885	0.871687	0.350734	0.954191		0.215215	0.981271	0.215215	0.985406	0.215215	0.989464	0.215215	0.993665	0.215215	0.998075
					0.292208	0.308566	0.340265	0.706257	0.338452	0.871104	0.352365	0.953981		0.216216	0.981185	0.216216	0.985339	0.216216	0.989415	0.216216	0.993636	0.216216	0.998066
					0.293561	0.305482	0.34184	0.704937	0.340019	0.870521	0.353997	0.953771		0.217217	0.9811	0.217217	0.985272	0.217217	0.989366	0.217217	0.993606	0.217217	0.998057
					0.294913	0.3024	0.343415	0.703618	0.341586	0.869938	0.355628	0.953562		0.218218	0.981014	0.218218	0.985204	0.218218	0.989317	0.218218	0.993577	0.218218	0.998048
					0.296266	0.299319	0.344991	0.702299	0.343153	0.869356	0.357259	0.953352		0.219219	0.980928	0.219219	0.985137	0.219219	0.989268	0.219219	0.993547	0.219219	0.998039
					0.297619	0.296239	0.346566	0.70098	0.34472	0.868773	0.358891	0.953142		0.22022	0.980842	0.22022	0.98507	0.22022	0.989219	0.22022	0.993518	0.22022	0.99803
					0.298972	0.293159	0.348141	0.699662	0.346286	0.868191	0.360522	0.952933		0.221221	0.980756	0.221221	0.985002	0.221221	0.989171	0.221221	0.993488	0.221221	0.998021
					0.300325	0.290081	0.349716	0.698344	0.347853	0.867609	0.362153	0.952723		0.222222	0.98067	0.222222	0.984935	0.222222	0.989122	0.222222	0.993459	0.222222	0.998011
					0.301677	0.287003	0.351292	0.697027	0.34942	0.867026	0.363785	0.952514		0.223223	0.980584	0.223223	0.984868	0.223223	0.989073	0.223223	0.993429	0.223223	0.998002
					0.30303	0.283927	0.352867	0.695709	0.350987	0.866444	0.365416	0.952304		0.224224	0.980498	0.224224	0.984801	0.224224	0.989024	0.224224	0.9934	0.224224	0.997993
					0.304383	0.280851	0.354442	0.694393	0.352554	0.865862	0.367047	0.952095		0.225225	0.980412	0.225225	0.984733	0.225225	0.988975	0.225225	0.99337	0.225225	0.997984
					0.305736	0.277776	0.356018	0.693076	0.354121	0.865281	0.368679	0.951885		0.226226	0.980326	0.226226	0.984666	0.226226	0.988926	0.226226	0.993341	0.226226	0.997975
					0.307089	0.274703	0.357593	0.69176	0.355688	0.864699	0.37031	0.951676		0.227227	0.980241	0.227227	0.984599	0.227227	0.988878	0.227227	0.993311	0.227227	0.997966
					0.308442	0.27163	0.359168	0.690444	0.357255	0.864118	0.371941	0.951466		0.228228	0.980155	0.228228	0.984532	0.228228	0.988829	0.228228	0.993282	0.228228	0.997957
					0.309794	0.268558	0.360744	0.689128	0.358822	0.863536	0.373573	0.951257		0.229229	0.980069	0.229229	0.984464	0.229229	0.98878	0.229229	0.993252	0.229229	0.997948
					0.311147	0.265487	0.362319	0.687813	0.360389	0.862955	0.375204	0.951047		0.23023	0.979983	0.23023	0.984397	0.23023	0.988731	0.23023	0.993222	0.23023	0.997939
					0.3125	0.262417	0.363894	0.686498	0.361955	0.862374	0.376835	0.950838		0.231231	0.979897	0.231231	0.98433	0.231231	0.988682	0.231231	0.993193	0.231231	0.99793
					0.313853	0.259348	0.365469	0.685184	0.363522	0.861793	0.378467	0.950629		0.232232	0.979812	0.232232	0.984263	0.232232	0.988633	0.232232	0.993163	0.232232	0.997921
					0.315206	0.25628	0.367045	0.68387	0.365089	0.861212	0.380098	0.950419		0.233233	0.979726	0.233233	0.984195	0.233233	0.988585	0.233233	0.993134	0.233233	0.997912
					0.316558	0.253213	0.36862	0.682556	0.366656	0.860631	0.381729	0.95021		0.234234	0.97964	0.234234	0.984128	0.234234	0.988536	0.234234	0.993104	0.234234	0.997903
					0.317911	0.250146	0.370195	0.681242	0.368223	0.86005	0.383361	0.950001		0.235235	0.979554	0.235235	0.984061	0.235235	0.988487	0.235235	0.993075	0.235235	0.997894
					0.319264	0.247081	0.371771	0.679929	0.36979	0.85947	0.384992	0.949792		0.236236	0.979468	0.236236	0.983994	0.236236	0.988438	0.236236	0.993045	0.236236	0.997885
					0.320617	0.244017	0.373346	0.678617	0.371357	0.858889	0.386623	0.949583		0.237237	0.979383	0.237237	0.983926	0.237237	0.988389	0.237237	0.993016	0.237237	0.997876
					0.32197	0.240953	0.374921	0.677304	0.372924	0.858309	0.388254	0.949374		0.238238	0.979297	0.238238	0.983859	0.238238	0.988341	0.238238	0.992986	0.238238	0.997867
					0.323323	0.23789	0.376497	0.675992	0.374491	0.857729	0.389886	0.949164		0.239239	0.979211	0.239239	0.983792	0.239239	0.988292	0.239239	0.992957	0.239239	0.997858
					0.324675	0.234829	0.378072	0.67468	0.376058	0.857149	0.391517	0.948955		0.24024	0.979126	0.24024	0.983725	0.24024	0.988243	0.24024	0.992927	0.24024	0.997849
					0.326028	0.231768	0.379647	0.673369	0.377625	0.856569	0.393148	0.948746		0.241241	0.97904	0.241241	0.983658	0.241241	0.988194	0.241241	0.992898	0.241241	0.99784
					0.327381	0.228708	0.381222	0.672058	0.379191	0.855989	0.39478	0.948537		0.242242	0.978954	0.242242	0.983591	0.242242	0.988145	0.242242	0.992868	0.242242	0.997831
					0.328734	0.225649	0.382798	0.670747	0.380758	0.855409	0.396411	0.948328		0.243243	0.978869	0.243243	0.983523	0.243243	0.988097	0.243243	0.992839	0.243243	0.997822
					0.330087	0.222591	0.384373	0.669437	0.382325	0.854829	0.398042	0.948119		0.244244	0.978783	0.244244	0.983456	0.244244	0.988048	0.244244	0.992809	0.244244	0.997813
					0.331439	0.219534	0.385948	0.668126	0.383892	0.85425	0.399674	0.94791		0.245245	0.978697	0.245245	0.983389	0.245245	0.987999	0.245245	0.99278	0.245245	0.997804
					0.332792	0.216478	0.387524	0.666817	0.385459	0.853671	0.401305	0.947702		0.246246	0.978612	0.246246	0.983322	0.246246	0.98795	0.246246	0.99275	0.246246	0.997795
					0.334145	0.213422	0.389099	0.665507	0.387026	0.853091	0.402936	0.947493		0.247247	0.978526	0.247247	0.983255	0.247247	0.987901	0.247247	0.992721	0.247247	0.997786
					0.335498	0.210368	0.390674	0.664198	0.388593	0.852512	0.404568	0.947284		0.248248	0.97844	0.248248	0.983188	0.248248	0.987853	0.248248	0.992691	0.248248	0.997777
					0.336851	0.207314	0.39225	0.662889	0.39016	0.851933	0.406199	0.947075		0.249249	0.978355	0.249249	0.98312	0.249249	0.987804	0.249249	0.992662	0.249249	0.997768
					0.338203	0.204261	0.393825	0.661581	0.391727	0.851354	0.40783	0.946866		0.25025	0.978269	0.25025	0.983053	0.25025	0.987755	0.25025	0.992632	0.25025	0.997759
					0.339556	0.20121	0.3954	0.660273	0.393294	0.850776	0.409462	0.946657		0.251251	0.978183	0.251251	0.982986	0.251251	0.987706	0.251251	0.992602	0.251251	0.99775
					0.340909	0.198159	0.396975	0.658965	0.394861	0.850197	0.411093	0.946449		0.252252	0.978098	0.252252	0.982919	0.252252	0.987658	0.252252	0.992573	0.252252	0.997741
					0.342262	0.195109	0.398551	0.657658	0.396427	0.849618	0.412724	0.94624		0.253253	0.978012	0.253253	0.982852	0.253253	0.987609	0.253253	0.992543	0.253253	0.997732
					0.343615	0.192059	0.400126	0.656351	0.397994	0.84904	0.414356	0.946031		0.254254	0.977927	0.254254	0.982785	0.254254	0.98756	0.254254	0.992514	0.254254	0.997723
					0.344968	0.189011	0.401701	0.655044	0.399561	0.848462	0.415987	0.945823		0.255255	0.977841	0.255255	0.982718	0.255255	0.987511	0.255255	0.992484	0.255255	0.997713
					0.34632	0.185964	0.403277	0.653738	0.401128	0.847884	0.417618	0.945614		0.256256	0.977756	0.256256	0.982651	0.256256	0.987462	0.256256	0.992455	0.256256	0.997704
					0.347673	0.182917	0.404852	0.652432	0.402695	0.847306	0.41925	0.945406		0.257257	0.97767	0.257257	0.982583	0.257257	0.987414	0.257257	0.992425	0.257257	0.997695
					0.349026	0.179872	0.406427	0.651126	0.404262	0.846728	0.420881	0.945197		0.258258	0.977585	0.258258	0.982516	0.258258	0.987365	0.258258	0.992396	0.258258	0.997686
					0.350379	0.176827	0.408003	0.64982	0.405829	0.84615	0.422512	0.944989		0.259259	0.977499	0.259259	0.982449	0.259259	0.987316	0.259259	0.992366	0.259259	0.997677
					0.351732	0.173783	0.409578	0.648515	0.407396	0.845572	0.424144	0.94478		0.26026	0.977414	0.26026	0.982382	0.26026	0.987267	0.26026	0.992337	0.26026	0.997668
					0.353084	0.17074	0.411153	0.647211	0.408963	0.844995	0.425775	0.944572		0.261261	0.977328	0.261261	0.982315	0.261261	0.987219	0.261261	0.992307	0.261261	0.997659
					0.354437	0.167698	0.412728	0.645906	0.41053	0.844417	0.427406	0.944363		0.262262	0.977243	0.262262	0.982248	0.262262	0.98717	0.262262	0.992278	0.262262	0.99765
					0.35579	0.164656	0.414304	0.644602	0.412097	0.84384	0.429038	0.944155		0.263263	0.977157	0.263263	0.982181	0.263263	0.987121	0.263263	0.992248	0.263263	0.997641
					0.357143	0.161616	0.415879	0.643298	0.413663	0.843263	0.430669	0.943946		0.264264	0.977072	0.264264	0.982114	0.264264	0.987072	0.264264	0.992219	0.264264	0.997632
					0.358496	0.158576	0.417454	0.641995	0.41523	0.842686	0.4323	0.943738		0.265265	0.976986	0.265265	0.982047	0.265265	0.987023	0.265265	0.992189	0.265265	0.997623
					0.359848	0.155537	0.41903	0.640692	0.416797	0.842109	0.433931	0.94353		0.266266	0.976901	0.266266	0.98198	0.266266	0.986975	0.266266	0.992159	0.266266	0.997614
					0.361201	0.152499	0.420605	0.639389	0.418364	0.841532	0.435563	0.943322		0.267267	0.976815	0.267267	0.981913	0.267267	0.986926	0.267267	0.99213	0.267267	0.997605
					0.362554	0.149462	0.42218	0.638087	0.419931	0.840955	0.437194	0.943113		0.268268	0.97673	0.268268	0.981846	0.268268	0.986877	0.268268	0.9921	0.268268	0.997596
					0.363907	0.146426	0.423756	0.636785	0.421498	0.840378	0.438825	0.942905		0.269269	0.976645	0.269269	0.981779	0.269269	0.986828	0.269269	0.992071	0.269269	0.997587
					0.36526	0.143391	0.425331	0.635483	0.423065	0.839802	0.440457	0.942697		0.27027	0.976559	0.27027	0.981712	0.27027	0.98678	0.27027	0.992041	0.27027	0.997578
					0.366613	0.140356	0.426906	0.634181	0.424632	0.839226	0.442088	0.942489		0.271271	0.976474	0.271271	0.981645	0.271271	0.986731	0.271271	0.992012	0.271271	0.997569
					0.367965	0.137322	0.428481	0.63288	0.426199	0.838649	0.443719	0.942281		0.272272	0.976388	0.272272	0.981577	0.272272	0.986682	0.272272	0.991982	0.272272	0.99756
					0.369318	0.134289	0.430057	0.63158	0.427766	0.838073	0.445351	0.942072		0.273273	0.976303	0.273273	0.98151	0.273273	0.986633	0.273273	0.991953	0.273273	0.997551
					0.370671	0.131257	0.431632	0.630279	0.429332	0.837497	0.446982	0.941864		0.274274	0.976218	0.274274	0.981443	0.274274	0.986585	0.274274	0.991923	0.274274	0.997542
					0.372024	0.128226	0.433207	0.628979	0.430899	0.836921	0.448613	0.941656		0.275275	0.976132	0.275275	0.981376	0.275275	0.986536	0.275275	0.991894	0.275275	0.997533
					0.373377	0.125196	0.434783	0.627679	0.432466	0.836346	0.450245	0.941448		0.276276	0.976047	0.276276	0.981309	0.276276	0.986487	0.276276	0.991864	0.276276	0.997523
					0.374729	0.122166	0.436358	0.62638	0.434033	0.83577	0.451876	0.94124		0.277277	0.975962	0.277277	0.981242	0.277277	0.986438	0.277277	0.991835	0.277277	0.997514
					0.376082	0.119137	0.437933	0.625081	0.4356	0.835194	0.453507	0.941032		0.278278	0.975876	0.278278	0.981175	0.278278	0.98639	0.278278	0.991805	0.278278	0.997505
					0.377435	0.116109	0.439509	0.623782	0.437167	0.834619	0.455139	0.940824		0.279279	0.975791	0.279279	0.981108	0.279279	0.986341	0.279279	0.991775	0.279279	0.997496
					0.378788	0.113082	0.441084	0.622483	0.438734	0.834044	0.45677	0.940617		0.28028	0.975706	0.28028	0.981041	0.28028	0.986292	0.28028	0.991746	0.28028	0.997487
					0.380141	0.110056	0.442659	0.621185	0.440301	0.833468	0.458401	0.940409		0.281281	0.97562	0.281281	0.980974	0.281281	0.986243	0.281281	0.991716	0.281281	0.997478
					0.381494	0.10703	0.444234	0.619887	0.441868	0.832893	0.460033	0.940201		0.282282	0.975535	0.282282	0.980908	0.282282	0.986195	0.282282	0.991687	0.282282	0.997469
					0.382846	0.104005	0.44581	0.61859	0.443435	0.832318	0.461664	0.939993		0.283283	0.97545	0.283283	0.980841	0.283283	0.986146	0.283283	0.991657	0.283283	0.99746
					0.384199	0.100981	0.447385	0.617293	0.445002	0.831744	0.463295	0.939785		0.284284	0.975365	0.284284	0.980774	0.284284	0.986097	0.284284	0.991628	0.284284	0.997451
					0.385552	0.0979579	0.44896	0.615996	0.446568	0.831169	0.464927	0.939578		0.285285	0.975279	0.285285	0.980707	0.285285	0.986049	0.285285	0.991598	0.285285	0.997442
					0.386905	0.0949355	0.450536	0.614699	0.448135	0.830594	0.466558	0.93937		0.286286	0.975194	0.286286	0.98064	0.286286	0.986	0.286286	0.991569	0.286286	0.997433
					0.388258	0.0919138	0.452111	0.613403	0.449702	0.83002	0.468189	0.939162		0.287287	0.975109	0.287287	0.980573	0.287287	0.985951	0.287287	0.991539	0.287287	0.997424
					0.38961	0.088893	0.453686	0.612107	0.451269	0.829445	0.469821	0.938954		0.288288	0.975024	0.288288	0.980506	0.288288	0.985902	0.288288	0.99151	0.288288	0.997415
					0.390963	0.0858728	0.455261	0.610811	0.452836	0.828871	0.471452	0.938747		0.289289	0.974939	0.289289	0.980439	0.289289	0.985854	0.289289	0.99148	0.289289	0.997406
					0.392316	0.0828535	0.456837	0.609516	0.454403	0.828297	0.473083	0.938539		0.29029	0.974853	0.29029	0.980372	0.29029	0.985805	0.29029	0.99145	0.29029	0.997397
					0.393669	0.0798349	0.458412	0.608221	0.45597	0.827723	0.474715	0.938332		0.291291	0.974768	0.291291	0.980305	0.291291	0.985756	0.291291	0.991421	0.291291	0.997388
					0.395022	0.076817	0.459987	0.606927	0.457537	0.827149	0.476346	0.938124		0.292292	0.974683	0.292292	0.980238	0.292292	0.985707	0.292292	0.991391	0.292292	0.997379
					0.396374	0.0737999	0.461563	0.605632	0.459104	0.826575	0.477977	0.937917		0.293293	0.974598	0.293293	0.980171	0.293293	0.985659	0.293293	0.991362	0.293293	0.997369
					0.397727	0.0707836	0.463138	0.604338	0.460671	0.826002	0.479608	0.937709		0.294294	0.974513	0.294294	0.980104	0.294294	0.98561	0.294294	0.991332	0.294294	0.99736
					0.39908	0.067768	0.464713	0.603045	0.462238	0.825428	0.48124	0.937502		0.295295	0.974428	0.295295	0.980037	0.295295	0.985561	0.295295	0.991303	0.295295	0.997351
					0.400433	0.0647531	0.466289	0.601751	0.463804	0.824855	0.482871	0.937294		0.296296	0.974343	0.296296	0.97997	0.296296	0.985513	0.296296	0.991273	0.296296	0.997342
					0.401786	0.0617389	0.467864	0.600458	0.465371	0.824281	0.484502	0.937087		0.297297	0.974257	0.297297	0.979904	0.297297	0.985464	0.297297	0.991244	0.297297	0.997333
					0.403139	0.0587255	0.469439	0.599166	0.466938	0.823708	0.486134	0.936879		0.298298	0.974172	0.298298	0.979837	0.298298	0.985415	0.298298	0.991214	0.298298	0.997324
					0.404491	0.0557128	0.471014	0.597873	0.468505	0.823135	0.487765	0.936672		0.299299	0.974087	0.299299	0.97977	0.299299	0.985366	0.299299	0.991185	0.299299	0.997315
					0.405844	0.0527007	0.47259	0.596581	0.470072	0.822562	0.489396	0.936465		0.3003	0.974002	0.3003	0.979703	0.3003	0.985318	0.3003	0.991155	0.3003	0.997306
					0.407197	0.0496894	0.474165	0.59529	0.471639	0.821989	0.491028	0.936257		0.301301	0.973917	0.301301	0.979636	0.301301	0.985269	0.301301	0.991125	0.301301	0.997297
					0.40855	0.0466787	0.47574	0.593998	0.473206	0.821417	0.492659	0.93605		0.302302	0.973832	0.302302	0.979569	0.302302	0.98522	0.302302	0.991096	0.302302	0.997288
					0.409903	0.0436687	0.477316	0.592707	0.474773	0.820844	0.49429	0.935843		0.303303	0.973747	0.303303	0.979502	0.303303	0.985172	0.303303	0.991066	0.303303	0.997279
					0.411255	0.0406594	0.478891	0.591416	0.47634	0.820272	0.495922	0.935636		0.304304	0.973662	0.304304	0.979435	0.304304	0.985123	0.304304	0.991037	0.304304	0.99727
					0.412608	0.0376508	0.480466	0.590126	0.477907	0.819699	0.497553	0.935429		0.305305	0.973577	0.305305	0.979369	0.305305	0.985074	0.305305	0.991007	0.305305	0.997261
					0.413961	0.0346427	0.482042	0.588836	0.479474	0.819127	0.499184	0.935221		0.306306	0.973492	0.306306	0.979302	0.306306	0.985026	0.306306	0.990978	0.306306	0.997252
					0.415314	0.0316353	0.483617	0.587546	0.48104	0.818555	0.500816	0.935014		0.307307	0.973407	0.307307	0.979235	0.307307	0.984977	0.307307	0.990948	0.307307	0.997243
					0.416667	0.0286285	0.485192	0.586256	0.482607	0.817983	0.502447	0.934807		0.308308	0.973322	0.308308	0.979168	0.308308	0.984928	0.308308	0.990919	0.308308	0.997233
					0.418019	0.0256223	0.486767	0.584967	0.484174	0.817411	0.504078	0.9346		0.309309	0.973237	0.309309	0.979101	0.309309	0.984879	0.309309	0.990889	0.309309	0.997224
					0.419372	0.0226166	0.488343	0.583678	0.485741	0.816839	0.50571	0.934393		0.31031	0.973152	0.31031	0.979034	0.31031	0.984831	0.31031	0.990859	0.31031	0.997215
					0.420725	0.0196115	0.489918	0.58239	0.487308	0.816267	0.507341	0.934186		0.311311	0.973067	0.311311	0.978968	0.311311	0.984782	0.311311	0.99083	0.311311	0.997206
					0.422078	0.0166069	0.491493	0.581101	0.488875	0.815696	0.508972	0.933979		0.312312	0.972982	0.312312	0.978901	0.312312	0.984733	0.312312	0.9908	0.312312	0.997197
					0.423431	0.0136028	0.493069	0.579814	0.490442	0.815124	0.510604	0.933772		0.313313	0.972897	0.313313	0.978834	0.313313	0.984685	0.313313	0.990771	0.313313	0.997188
					0.424784	0.010599	0.494644	0.578526	0.492009	0.814553	0.512235	0.933565		0.314314	0.972812	0.314314	0.978767	0.314314	0.984636	0.314314	0.990741	0.314314	0.997179
					0.426136	0.00759565	0.496219	0.577239	0.493576	0.813982	0.513866	0.933358		0.315315	0.972727	0.315315	0.9787	0.315315	0.984587	0.315315	0.990712	0.315315	0.99717
					0.427489	0.00459248	0.497795	0.575952	0.495143	0.813411	0.515498	0.933152		0.316316	0.972642	0.316316	0.978633	0.316316	0.984539	0.316316	0.990682	0.316316	0.997161
					0.428842	0.00158932	0.49937	0.574665	0.496709	0.81284	0.517129	0.932945		0.317317	0.972557	0.317317	0.978567	0.317317	0.98449	0.317317	0.990653	0.317317	0.997152
					0.430195	-0.00141509	0.500945	0.573379	0.498276	0.812269	0.51876	0.932738		0.318318	0.972472	0.318318	0.9785	0.318318	0.984441	0.318318	0.990623	0.318318	0.997143
					0.431548	-0.00442086	0.50252	0.572093	0.499843	0.811698	0.520392	0.932531		0.319319	0.972388	0.319319	0.978433	0.319319	0.984393	0.319319	0.990593	0.319319	0.997134
					0.4329	-0.00742666	0.504096	0.570807	0.50141	0.811127	0.522023	0.932324		0.32032	0.972303	0.32032	0.978366	0.32032	0.984344	0.32032	0.990564	0.32032	0.997125
					0.434253	-0.0104322	0.505671	0.569521	0.502977	0.810557	0.523654	0.932118		0.321321	0.972218	0.321321	0.9783	0.321321	0.984295	0.321321	0.990534	0.321321	0.997116
					0.435606	-0.0134375	0.507246	0.568236	0.504544	0.809986	0.525285	0.931911		0.322322	0.972133	0.322322	0.978233	0.322322	0.984247	0.322322	0.990505	0.322322	0.997106
					0.436959	-0.0164423	0.508822	0.566951	0.506111	0.809416	0.526917	0.931704		0.323323	0.972048	0.323323	0.978166	0.323323	0.984198	0.323323	0.990475	0.323323	0.997097
					0.438312	-0.0194467	0.510397	0.565667	0.507678	0.808846	0.528548	0.931498		0.324324	0.971963	0.324324	0.978099	0.324324	0.984149	0.324324	0.990446	0.324324	0.997088
					0.439665	-0.0224505	0.511972	0.564383	0.509245	0.808276	0.530179	0.931291		0.325325	0.971878	0.325325	0.978033	0.325325	0.984101	0.325325	0.990416	0.325325	0.997079
					0.441017	-0.0254539	0.513548	0.563099	0.510812	0.807706	0.531811	0.931085		0.326326	0.971794	0.326326	0.977966	0.326326	0.984052	0.326326	0.990387	0.326326	0.99707
					0.44237	-0.0284566	0.515123	0.561815	0.512379	0.807136	0.533442	0.930878		0.327327	0.971709	0.327327	0.977899	0.327327	0.984003	0.327327	0.990357	0.327327	0.997061
					0.443723	-0.0314588	0.516698	0.560532	0.513945	0.806566	0.535073	0.930672		0.328328	0.971624	0.328328	0.977832	0.328328	0.983955	0.328328	0.990327	0.328328	0.997052
					0.445076	-0.0344604	0.518273	0.559249	0.515512	0.805997	0.536705	0.930465		0.329329	0.971539	0.329329	0.977766	0.329329	0.983906	0.329329	0.990298	0.329329	0.997043
					0.446429	-0.0374613	0.519849	0.557967	0.517079	0.805427	0.538336	0.930259		0.33033	0.971454	0.33033	0.977699	0.33033	0.983857	0.33033	0.990268	0.33033	0.997034
					0.447781	-0.0404617	0.521424	0.556684	0.518646	0.804858	0.539967	0.930052		0.331331	0.97137	0.331331	0.977632	0.331331	0.983809	0.331331	0.990239	0.331331	0.997025
					0.449134	-0.0434613	0.522999	0.555402	0.520213	0.804289	0.541599	0.929846		0.332332	0.971285	0.332332	0.977565	0.332332	0.98376	0.332332	0.990209	0.332332	0.997016
					0.450487	-0.0464604	0.524575	0.554121	0.52178	0.80372	0.54323	0.92964		0.333333	0.9712	0.333333	0.977499	0.333333	0.983711	0.333333	0.99018	0.333333	0.997007
					0.45184	-0.0494587	0.52615	0.552839	0.523347	0.803151	0.544861	0.929433		0.334334	0.971115	0.334334	0.977432	0.334334	0.983663	0.334334	0.99015	0.334334	0.996997
					0.453193	-0.0524564	0.527725	0.551558	0.524914	0.802582	0.546493	0.929227		0.335335	0.971031	0.335335	0.977365	0.335335	0.983614	0.335335	0.99012	0.335335	0.996988
					0.454545	-0.0554533	0.529301	0.550277	0.526481	0.802013	0.548124	0.929021		0.336336	0.970946	0.336336	0.977299	0.336336	0.983565	0.336336	0.990091	0.336336	0.996979
					0.455898	-0.0584496	0.530876	0.548997	0.528048	0.801444	0.549755	0.928814		0.337337	0.970861	0.337337	0.977232	0.337337	0.983517	0.337337	0.990061	0.337337	0.99697
					0.457251	-0.0614452	0.532451	0.547717	0.529615	0.800876	0.551387	0.928608		0.338338	0.970777	0.338338	0.977165	0.338338	0.983468	0.338338	0.990032	0.338338	0.996961
					0.458604	-0.0644401	0.534026	0.546437	0.531181	0.800307	0.553018	0.928402		0.339339	0.970692	0.339339	0.977099	0.339339	0.983419	0.339339	0.990002	0.339339	0.996952
					0.459957	-0.0674342	0.535602	0.545157	0.532748	0.799739	0.554649	0.928196		0.34034	0.970607	0.34034	0.977032	0.34034	0.983371	0.34034	0.989973	0.34034	0.996943
					0.46131	-0.0704276	0.537177	0.543878	0.534315	0.799171	0.556281	0.92799		0.341341	0.970523	0.341341	0.976965	0.341341	0.983322	0.341341	0.989943	0.341341	0.996934
					0.462662	-0.0734203	0.538752	0.542599	0.535882	0.798602	0.557912	0.927784		0.342342	0.970438	0.342342	0.976899	0.342342	0.983273	0.342342	0.989914	0.342342	0.996925
					0.464015	-0.0764123	0.540328	0.54132	0.537449	0.798034	0.559543	0.927577		0.343343	0.970353	0.343343	0.976832	0.343343	0.983225	0.343343	0.989884	0.343343	0.996916
					0.465368	-0.0794035	0.541903	0.540042	0.539016	0.797467	0.561175	0.927371		0.344344	0.970269	0.344344	0.976765	0.344344	0.983176	0.344344	0.989854	0.344344	0.996907
					0.466721	-0.082394	0.543478	0.538764	0.540583	0.796899	0.562806	0.927165		0.345345	0.970184	0.345345	0.976699	0.345345	0.983127	0.345345	0.989825	0.345345	0.996897
					0.468074	-0.0853837	0.545054	0.537486	0.54215	0.796331	0.564437	0.926959		0.346346	0.9701	0.346346	0.976632	0.346346	0.983079	0.346346	0.989795	0.346346	0.996888
					0.469426	-0.0883726	0.546629	0.536209	0.543717	0.795764	0.566069	0.926753		0.347347	0.970015	0.347347	0.976565	0.347347	0.98303	0.347347	0.989766	0.347347	0.996879
					0.470779	-0.0913608	0.548204	0.534932	0.545284	0.795196	0.5677	0.926547		0.348348	0.96993	0.348348	0.976499	0.348348	0.982982	0.348348	0.989736	0.348348	0.99687
					0.472132	-0.0943483	0.549779	0.533655	0.546851	0.794629	0.569331	0.926342		0.349349	0.969846	0.349349	0.976432	0.349349	0.982933	0.349349	0.989707	0.349349	0.996861
					0.473485	-0.0973349	0.551355	0.532378	0.548417	0.794062	0.570962	0.926136		0.35035	0.969761	0.35035	0.976365	0.35035	0.982884	0.35035	0.989677	0.35035	0.996852
					0.474838	-0.100321	0.55293	0.531102	0.549984	0.793494	0.572594	0.92593		0.351351	0.969677	0.351351	0.976299	0.351351	0.982836	0.351351	0.989647	0.351351	0.996843
					0.47619	-0.103306	0.554505	0.529826	0.551551	0.792927	0.574225	0.925724		0.352352	0.969592	0.352352	0.976232	0.352352	0.982787	0.352352	0.989618	0.352352	0.996834
					0.477543	-0.10629	0.556081	0.528551	0.553118	0.792361	0.575856	0.925518		0.353353	0.969508	0.353353	0.976166	0.353353	0.982738	0.353353	0.989588	0.353353	0.996825
					0.478896	-0.109274	0.557656	0.527275	0.554685	0.791794	0.577488	0.925312		0.354354	0.969423	0.354354	0.976099	0.354354	0.98269	0.354354	0.989559	0.354354	0.996816
					0.480249	-0.112257	0.559231	0.526	0.556252	0.791227	0.579119	0.925107		0.355355	0.969339	0.355355	0.976032	0.355355	0.982641	0.355355	0.989529	0.355355	0.996806
					0.481602	-0.115239	0.560807	0.524726	0.557819	0.790661	0.58075	0.924901		0.356356	0.969254	0.356356	0.975966	0.356356	0.982593	0.356356	0.9895	0.356356	0.996797
					0.482955	-0.11822	0.562382	0.523451	0.559386	0.790094	0.582382	0.924695		0.357357	0.96917	0.357357	0.975899	0.357357	0.982544	0.357357	0.98947	0.357357	0.996788
					0.484307	-0.1212	0.563957	0.522177	0.560953	0.789528	0.584013	0.92449		0.358358	0.969085	0.358358	0.975833	0.358358	0.982495	0.358358	0.98944	0.358358	0.996779
					0.48566	-0.12418	0.565532	0.520904	0.56252	0.788962	0.585644	0.924284		0.359359	0.969001	0.359359	0.975766	0.359359	0.982447	0.359359	0.989411	0.359359	0.99677
					0.487013	-0.127159	0.567108	0.51963	0.564086	0.788396	0.587276	0.924078		0.36036	0.968916	0.36036	0.975699	0.36036	0.982398	0.36036	0.989381	0.36036	0.996761
					0.488366	-0.130137	0.568683	0.518357	0.565653	0.78783	0.588907	0.923873		0.361361	0.968832	0.361361	0.975633	0.361361	0.98235	0.361361	0.989352	0.361361	0.996752
					0.489719	-0.133114	0.570258	0.517084	0.56722	0.787264	0.590538	0.923667		0.362362	0.968747	0.362362	0.975566	0.362362	0.982301	0.362362	0.989322	0.362362	0.996743
					0.491071	-0.13609	0.571834	0.515811	0.568787	0.786698	0.59217	0.923462		0.363363	0.968663	0.363363	0.9755	0.363363	0.982252	0.363363	0.989292	0.363363	0.996734
					0.492424	-0.139066	0.573409	0.514539	0.570354	0.786132	0.593801	0.923256		0.364364	0.968578	0.364364	0.975433	0.364364	0.982204	0.364364	0.989263	0.364364	0.996725
					0.493777	-0.14204	0.574984	0.513267	0.571921	0.785567	0.595432	0.923051		0.365365	0.968494	0.365365	0.975367	0.365365	0.982155	0.365365	0.989233	0.365365	0.996715
					0.49513	-0.145014	0.57656	0.511995	0.573488	0.785002	0.597064	0.922846		0.366366	0.96841	0.366366	0.9753	0.366366	0.982106	0.366366	0.989204	0.366366	0.996706
					0.496483	-0.147987	0.578135	0.510724	0.575055	0.784436	0.598695	0.92264		0.367367	0.968325	0.367367	0.975234	0.367367	0.982058	0.367367	0.989174	0.367367	0.996697
					0.497835	-0.15096	0.57971	0.509453	0.576622	0.783871	0.600326	0.922435		0.368368	0.968241	0.368368	0.975167	0.368368	0.982009	0.368368	0.989145	0.368368	0.996688
					0.499188	-0.153931	0.581285	0.508182	0.578189	0.783306	0.601958	0.922229		0.369369	0.968156	0.369369	0.975101	0.369369	0.981961	0.369369	0.989115	0.369369	0.996679
					0.500541	-0.156902	0.582861	0.506912	0.579756	0.782741	0.603589	0.922024		0.37037	0.968072	0.37037	0.975034	0.37037	0.981912	0.37037	0.989085	0.37037	0.99667
					0.501894	-0.159872	0.584436	0.505641	0.581322	0.782176	0.60522	0.921819		0.371371	0.967988	0.371371	0.974968	0.371371	0.981863	0.371371	0.989056	0.371371	0.996661
					0.503247	-0.162841	0.586011	0.504371	0.582889	0.781611	0.606852	0.921614		0.372372	0.967903	0.372372	0.974901	0.372372	0.981815	0.372372	0.989026	0.372372	0.996652
					0.5046	-0.165809	0.587587	0.503102	0.584456	0.781047	0.608483	0.921408		0.373373	0.967819	0.373373	0.974834	0.373373	0.981766	0.373373	0.988997	0.373373	0.996643
					0.505952	-0.168776	0.589162	0.501833	0.586023	0.780482	0.610114	0.921203		0.374374	0.967735	0.374374	0.974768	0.374374	0.981718	0.374374	0.988967	0.374374	0.996633
					0.507305	-0.171742	0.590737	0.500563	0.58759	0.779918	0.611746	0.920998		0.375375	0.96765	0.375375	0.974701	0.375375	0.981669	0.375375	0.988938	0.375375	0.996624
					0.508658	-0.174708	0.592313	0.499295	0.589157	0.779354	0.613377	0.920793		0.376376	0.967566	0.376376	0.974635	0.376376	0.981621	0.376376	0.988908	0.376376	0.996615
					0.510011	-0.177673	0.593888	0.498026	0.590724	0.778789	0.615008	0.920588		0.377377	0.967482	0.377377	0.974569	0.377377	0.981572	0.377377	0.988878	0.377377	0.996606
					0.511364	-0.180637	0.595463	0.496758	0.592291	0.778225	0.616639	0.920383		0.378378	0.967398	0.378378	0.974502	0.378378	0.981523	0.378378	0.988849	0.378378	0.996597
					0.512716	-0.1836	0.597038	0.49549	0.593858	0.777661	0.618271	0.920178		0.379379	0.967313	0.379379	0.974436	0.379379	0.981475	0.379379	0.988819	0.379379	0.996588
					0.514069	-0.186562	0.598614	0.494223	0.595425	0.777098	0.619902	0.919973		0.38038	0.967229	0.38038	0.974369	0.38038	0.981426	0.38038	0.98879	0.38038	0.996579
					0.515422	-0.189523	0.600189	0.492955	0.596992	0.776534	0.621533	0.919768		0.381381	0.967145	0.381381	0.974303	0.381381	0.981378	0.381381	0.98876	0.381381	0.99657
					0.516775	-0.192484	0.601764	0.491689	0.598558	0.77597	0.623165	0.919563		0.382382	0.967061	0.382382	0.974236	0.382382	0.981329	0.382382	0.98873	0.382382	0.996561
					0.518128	-0.195444	0.60334	0.490422	0.600125	0.775407	0.624796	0.919358		0.383383	0.966976	0.383383	0.97417	0.383383	0.98128	0.383383	0.988701	0.383383	0.996551
					0.519481	-0.198403	0.604915	0.489155	0.601692	0.774843	0.626427	0.919153		0.384384	0.966892	0.384384	0.974103	0.384384	0.981232	0.384384	0.988671	0.384384	0.996542
					0.520833	-0.20136	0.60649	0.487889	0.603259	0.77428	0.628059	0.918948		0.385385	0.966808	0.385385	0.974037	0.385385	0.981183	0.385385	0.988642	0.385385	0.996533
					0.522186	-0.204318	0.608066	0.486624	0.604826	0.773717	0.62969	0.918743		0.386386	0.966724	0.386386	0.97397	0.386386	0.981135	0.386386	0.988612	0.386386	0.996524
					0.523539	-0.207274	0.609641	0.485358	0.606393	0.773154	0.631321	0.918538		0.387387	0.96664	0.387387	0.973904	0.387387	0.981086	0.387387	0.988583	0.387387	0.996515
					0.524892	-0.210229	0.611216	0.484093	0.60796	0.772591	0.632953	0.918333		0.388388	0.966555	0.388388	0.973838	0.388388	0.981038	0.388388	0.988553	0.388388	0.996506
					0.526245	-0.213184	0.612791	0.482828	0.609527	0.772028	0.634584	0.918129		0.389389	0.966471	0.389389	0.973771	0.389389	0.980989	0.389389	0.988523	0.389389	0.996497
					0.527597	-0.216137	0.614367	0.481563	0.611094	0.771465	0.636215	0.917924		0.39039	0.966387	0.39039	0.973705	0.39039	0.98094	0.39039	0.988494	0.39039	0.996488
					0.52895	-0.21909	0.615942	0.480299	0.612661	0.770903	0.637847	0.917719		0.391391	0.966303	0.391391	0.973638	0.391391	0.980892	0.391391	0.988464	0.391391	0.996479
					0.530303	-0.222042	0.617517	0.479035	0.614228	0.77034	0.639478	0.917514		0.392392	0.966219	0.392392	0.973572	0.392392	0.980843	0.392392	0.988435	0.392392	0.996469
					0.531656	-0.224993	0.619093	0.477771	0.615794	0.769778	0.641109	0.91731		0.393393	0.966135	0.393393	0.973505	0.393393	0.980795	0.393393	0.988405	0.393393	0.99646
					0.533009	-0.227943	0.620668	0.476508	0.617361	0.769216	0.642741	0.917105		0.394394	0.966051	0.394394	0.973439	0.394394	0.980746	0.394394	0.988375	0.394394	0.996451
					0.534361	-0.230893	0.622243	0.475244	0.618928	0.768653	0.644372	0.916901		0.395395	0.965966	0.395395	0.973373	0.395395	0.980698	0.395395	0.988346	0.395395	0.996442
					0.535714	-0.233841	0.623819	0.473982	0.620495	0.768091	0.646003	0.916696		0.396396	0.965882	0.396396	0.973306	0.396396	0.980649	0.396396	0.988316	0.396396	0.996433
					0.537067	-0.236789	0.625394	0.472719	0.622062	0.767529	0.647635	0.916491		0.397397	0.965798	0.397397	0.97324	0.397397	0.980601	0.397397	0.988287	0.397397	0.996424
					0.53842	-0.239735	0.626969	0.471457	0.623629	0.766967	0.649266	0.916287		0.398398	0.965714	0.398398	0.973174	0.398398	0.980552	0.398398	0.988257	0.398398	0.996415
					0.539773	-0.242681	0.628544	0.470195	0.625196	0.766406	0.650897	0.916082		0.399399	0.96563	0.399399	0.973107	0.399399	0.980503	0.399399	0.988227	0.399399	0.996406
					0.541126	-0.245626	0.63012	0.468933	0.626763	0.765844	0.652529	0.915878		0.4004	0.965546	0.4004	0.973041	0.4004	0.980455	0.4004	0.988198	0.4004	0.996396
					0.542478	-0.24857	0.631695	0.467671	0.62833	0.765283	0.65416	0.915674		0.401401	0.965462	0.401401	0.972974	0.401401	0.980406	0.401401	0.988168	0.401401	0.996387
					0.543831	-0.251513	0.63327	0.46641	0.629897	0.764721	0.655791	0.915469		0.402402	0.965378	0.402402	0.972908	0.402402	0.980358	0.402402	0.988139	0.402402	0.996378
					0.545184	-0.254456	0.634846	0.465149	0.631463	0.76416	0.657423	0.915265		0.403403	0.965294	0.403403	0.972842	0.403403	0.980309	0.403403	0.988109	0.403403	0.996369
					0.546537	-0.257397	0.636421	0.463889	0.63303	0.763599	0.659054	0.91506		0.404404	0.96521	0.404404	0.972775	0.404404	0.980261	0.404404	0.988079	0.404404	0.99636
					0.54789	-0.260338	0.637996	0.462628	0.634597	0.763038	0.660685	0.914856		0.405405	0.965126	0.405405	0.972709	0.405405	0.980212	0.405405	0.98805	0.405405	0.996351
					0.549242	-0.263277	0.639572	0.461368	0.636164	0.762477	0.662316	0.914652		0.406406	0.965042	0.406406	0.972643	0.406406	0.980164	0.406406	0.98802	0.406406	0.996342
					0.550595	-0.266216	0.641147	0.460109	0.637731	0.761916	0.663948	0.914448		0.407407	0.964958	0.407407	0.972576	0.407407	0.980115	0.407407	0.987991	0.407407	0.996333
					0.551948	-0.269154	0.642722	0.458849	0.639298	0.761355	0.665579	0.914243		0.408408	0.964874	0.408408	0.97251	0.408408	0.980067	0.408408	0.987961	0.408408	0.996323
					0.553301	-0.272091	0.644297	0.45759	0.640865	0.760794	0.66721	0.914039		0.409409	0.96479	0.409409	0.972444	0.409409	0.980018	0.409409	0.987931	0.409409	0.996314
					0.554654	-0.275027	0.645873	0.456331	0.642432	0.760234	0.668842	0.913835		0.41041	0.964706	0.41041	0.972377	0.41041	0.979969	0.41041	0.987902	0.41041	0.996305
					0.556006	-0.277962	0.647448	0.455072	0.643999	0.759673	0.670473	0.913631		0.411411	0.964622	0.411411	0.972311	0.411411	0.979921	0.411411	0.987872	0.411411	0.996296
					0.557359	-0.280896	0.649023	0.453814	0.645566	0.759113	0.672104	0.913427		0.412412	0.964538	0.412412	0.972245	0.412412	0.979872	0.412412	0.987843	0.412412	0.996287
					0.558712	-0.283829	0.650599	0.452556	0.647133	0.758553	0.673736	0.913223		0.413413	0.964454	0.413413	0.972179	0.413413	0.979824	0.413413	0.987813	0.413413	0.996278
					0.560065	-0.286762	0.652174	0.451298	0.648699	0.757993	0.675367	0.913018		0.414414	0.964371	0.414414	0.972112	0.414414	0.979775	0.414414	0.987784	0.414414	0.996269
					0.561418	-0.289693	0.653749	0.450041	0.650266	0.757433	0.676998	0.912814		0.415415	0.964287	0.415415	0.972046	0.415415	0.979727	0.415415	0.987754	0.415415	0.996259
					0.562771	-0.292624	0.655325	0.448784	0.651833	0.756873	0.67863	0.91261		0.416416	0.964203	0.416416	0.97198	0.416416	0.979678	0.416416	0.987724	0.416416	0.99625
					0.564123	-0.295554	0.6569	0.447527	0.6534	0.756313	0.680261	0.912406		0.417417	0.964119	0.417417	0.971913	0.417417	0.97963	0.417417	0.987695	0.417417	0.996241
					0.565476	-0.298483	0.658475	0.44627	0.654967	0.755754	0.681892	0.912202		0.418418	0.964035	0.418418	0.971847	0.418418	0.979581	0.418418	0.987665	0.418418	0.996232
					0.566829	-0.301411	0.66005	0.445014	0.656534	0.755194	0.683524	0.911999		0.419419	0.963951	0.419419	0.971781	0.419419	0.979533	0.419419	0.987636	0.419419	0.996223
					0.568182	-0.304338	0.661626	0.443758	0.658101	0.754635	0.685155	0.911795		0.42042	0.963867	0.42042	0.971715	0.42042	0.979484	0.42042	0.987606	0.42042	0.996214
					0.569535	-0.307264	0.663201	0.442502	0.659668	0.754075	0.686786	0.911591		0.421421	0.963783	0.421421	0.971648	0.421421	0.979436	0.421421	0.987576	0.421421	0.996205
					0.570887	-0.310189	0.664776	0.441246	0.661235	0.753516	0.688418	0.911387		0.422422	0.9637	0.422422	0.971582	0.422422	0.979387	0.422422	0.987547	0.422422	0.996196
					0.57224	-0.313113	0.666352	0.439991	0.662802	0.752957	0.690049	0.911183		0.423423	0.963616	0.423423	0.971516	0.423423	0.979339	0.423423	0.987517	0.423423	0.996186
					0.573593	-0.316037	0.667927	0.438736	0.664369	0.752398	0.69168	0.910979		0.424424	0.963532	0.424424	0.97145	0.424424	0.97929	0.424424	0.987487	0.424424	0.996177
					0.574946	-0.318959	0.669502	0.437482	0.665935	0.751839	0.693312	0.910776		0.425425	0.963448	0.425425	0.971383	0.425425	0.979242	0.425425	0.987458	0.425425	0.996168
					0.576299	-0.321881	0.671078	0.436227	0.667502	0.75128	0.694943	0.910572		0.426426	0.963364	0.426426	0.971317	0.426426	0.979193	0.426426	0.987428	0.426426	0.996159
					0.577652	-0.324801	0.672653	0.434973	0.669069	0.750721	0.696574	0.910368		0.427427	0.963281	0.427427	0.971251	0.427427	0.979145	0.427427	0.987399	0.427427	0.99615
					0.579004	-0.327721	0.674228	0.433719	0.670636	0.750163	0.698206	0.910164		0.428428	0.963197	0.428428	0.971185	0.428428	0.979096	0.428428	0.987369	0.428428	0.996141
					0.580357	-0.33064	0.675803	0.432466	0.672203	0.749604	0.699837	0.909961		0.429429	0.963113	0.429429	0.971118	0.429429	0.979048	0.429429	0.987339	0.429429	0.996132
					0.58171	-0.333558	0.677379	0.431213	0.67377	0.749046	0.701468	0.909757		0.43043	0.963029	0.43043	0.971052	0.43043	0.978999	0.43043	0.98731	0.43043	0.996122
					0.583063	-0.336475	0.678954	0.42996	0.675337	0.748488	0.7031	0.909554		0.431431	0.962946	0.431431	0.970986	0.431431	0.978951	0.431431	0.98728	0.431431	0.996113
					0.584416	-0.339391	0.680529	0.428707	0.676904	0.74793	0.704731	0.90935		0.432432	0.962862	0.432432	0.97092	0.432432	0.978902	0.432432	0.987251	0.432432	0.996104
					0.585768	-0.342306	0.682105	0.427454	0.678471	0.747372	0.706362	0.909146		0.433433	0.962778	0.433433	0.970854	0.433433	0.978854	0.433433	0.987221	0.433433	0.996095
					0.587121	-0.34522	0.68368	0.426202	0.680038	0.746814	0.707993	0.908943		0.434434	0.962695	0.434434	0.970787	0.434434	0.978805	0.434434	0.987191	0.434434	0.996086
					0.588474	-0.348133	0.685255	0.42495	0.681605	0.746256	0.709625	0.908739		0.435435	0.962611	0.435435	0.970721	0.435435	0.978757	0.435435	0.987162	0.435435	0.996077
					0.589827	-0.351046	0.68683	0.423699	0.683171	0.745698	0.711256	0.908536		0.436436	0.962527	0.436436	0.970655	0.436436	0.978708	0.436436	0.987132	0.436436	0.996068
					0.59118	-0.353957	0.688406	0.422447	0.684738	0.745141	0.712887	0.908333		0.437437	0.962444	0.437437	0.970589	0.437437	0.97866	0.437437	0.987103	0.437437	0.996058
					0.592532	-0.356868	0.689981	0.421196	0.686305	0.744583	0.714519	0.908129		0.438438	0.96236	0.438438	0.970523	0.438438	0.978611	0.438438	0.987073	0.438438	0.996049
					0.593885	-0.359777	0.691556	0.419946	0.687872	0.744026	0.71615	0.907926		0.439439	0.962276	0.439439	0.970457	0.439439	0.978563	0.439439	0.987043	0.439439	0.99604
					0.595238	-0.362686	0.693132	0.418695	0.689439	0.743468	0.717781	0.907722		0.44044	0.962193	0.44044	0.97039	0.44044	0.978514	0.44044	0.987014	0.44044	0.996031
					0.596591	-0.365594	0.694707	0.417445	0.691006	0.742911	0.719413	0.907519		0.441441	0.962109	0.441441	0.970324	0.441441	0.978466	0.441441	0.986984	0.441441	0.996022
					0.597944	-0.368501	0.696282	0.416195	0.692573	0.742354	0.721044	0.907316		0.442442	0.962025	0.442442	0.970258	0.442442	0.978417	0.442442	0.986955	0.442442	0.996013
					0.599297	-0.371406	0.697858	0.414945	0.69414	0.741797	0.722675	0.907113		0.443443	0.961942	0.443443	0.970192	0.443443	0.978369	0.443443	0.986925	0.443443	0.996004
					0.600649	-0.374311	0.699433	0.413696	0.695707	0.74124	0.724307	0.906909		0.444444	0.961858	0.444444	0.970126	0.444444	0.97832	0.444444	0.986895	0.444444	0.995994
					0.602002	-0.377215	0.701008	0.412447	0.697274	0.740684	0.725938	0.906706		0.445445	0.961775	0.445445	0.97006	0.445445	0.978272	0.445445	0.986866	0.445445	0.995985
					0.603355	-0.380118	0.702583	0.411198	0.69884	0.740127	0.727569	0.906503		0.446446	0.961691	0.446446	0.969994	0.446446	0.978223	0.446446	0.986836	0.446446	0.995976
					0.604708	-0.383021	0.704159	0.409949	0.700407	0.73957	0.729201	0.9063		0.447447	0.961607	0.447447	0.969927	0.447447	0.978175	0.447447	0.986807	0.447447	0.995967
					0.606061	-0.385922	0.705734	0.408701	0.701974	0.739014	0.730832	0.906097		0.448448	0.961524	0.448448	0.969861	0.448448	0.978126	0.448448	0.986777	0.448448	0.995958
					0.607413	-0.388822	0.707309	0.407453	0.703541	0.738458	0.732463	0.905894		0.449449	0.96144	0.449449	0.969795	0.449449	0.978078	0.449449	0.986747	0.449449	0.995949
					0.608766	-0.391721	0.708885	0.406205	0.705108	0.737902	0.734095	0.905691		0.45045	0.961357	0.45045	0.969729	0.45045	0.978029	0.45045	0.986718	0.45045	0.995939
					0.610119	-0.39462	0.71046	0.404958	0.706675	0.737345	0.735726	0.905488		0.451451	0.961273	0.451451	0.969663	0.451451	0.977981	0.451451	0.986688	0.451451	0.99593
					0.611472	-0.397517	0.712035	0.40371	0.708242	0.736789	0.737357	0.905285		0.452452	0.96119	0.452452	0.969597	0.452452	0.977932	0.452452	0.986658	0.452452	0.995921
					0.612825	-0.400414	0.713611	0.402463	0.709809	0.736234	0.738989	0.905082		0.453453	0.961106	0.453453	0.969531	0.453453	0.977884	0.453453	0.986629	0.453453	0.995912
					0.614177	-0.403309	0.715186	0.401217	0.711376	0.735678	0.74062	0.904879		0.454454	0.961023	0.454454	0.969465	0.454454	0.977836	0.454454	0.986599	0.454454	0.995903
					0.61553	-0.406204	0.716761	0.39997	0.712943	0.735122	0.742251	0.904676		0.455455	0.960939	0.455455	0.969399	0.455455	0.977787	0.455455	0.98657	0.455455	0.995894
					0.616883	-0.409097	0.718336	0.398724	0.71451	0.734566	0.743883	0.904473		0.456456	0.960856	0.456456	0.969333	0.456456	0.977739	0.456456	0.98654	0.456456	0.995884
					0.618236	-0.41199	0.719912	0.397478	0.716076	0.734011	0.745514	0.90427		0.457457	0.960772	0.457457	0.969267	0.457457	0.97769	0.457457	0.98651	0.457457	0.995875
					0.619589	-0.414882	0.721487	0.396233	0.717643	0.733456	0.747145	0.904067		0.458458	0.960689	0.458458	0.9692	0.458458	0.977642	0.458458	0.986481	0.458458	0.995866
					0.620942	-0.417773	0.723062	0.394987	0.71921	0.7329	0.748777	0.903864		0.459459	0.960605	0.459459	0.969134	0.459459	0.977593	0.459459	0.986451	0.459459	0.995857
					0.622294	-0.420663	0.724638	0.393742	0.720777	0.732345	0.750408	0.903661		0.46046	0.960522	0.46046	0.969068	0.46046	0.977545	0.46046	0.986422	0.46046	0.995848
					0.623647	-0.423551	0.726213	0.392498	0.722344	0.73179	0.752039	0.903459		0.461461	0.960439	0.461461	0.969002	0.461461	0.977496	0.461461	0.986392	0.461461	0.995839
					0.625	-0.426439	0.727788	0.391253	0.723911	0.731235	0.75367	0.903256		0.462462	0.960355	0.462462	0.968936	0.462462	0.977448	0.462462	0.986362	0.462462	0.99583
					0.626353	-0.429326	0.729364	0.390009	0.725478	0.73068	0.755302	0.903053		0.463463	0.960272	0.463463	0.96887	0.463463	0.977399	0.463463	0.986333	0.463463	0.99582
					0.627706	-0.432212	0.730939	0.388765	0.727045	0.730126	0.756933	0.902851		0.464464	0.960188	0.464464	0.968804	0.464464	0.977351	0.464464	0.986303	0.464464	0.995811
					0.629058	-0.435098	0.732514	0.387521	0.728612	0.729571	0.758564	0.902648		0.465465	0.960105	0.465465	0.968738	0.465465	0.977303	0.465465	0.986273	0.465465	0.995802
					0.630411	-0.437982	0.734089	0.386278	0.730179	0.729017	0.760196	0.902445		0.466466	0.960022	0.466466	0.968672	0.466466	0.977254	0.466466	0.986244	0.466466	0.995793
					0.631764	-0.440865	0.735665	0.385034	0.731746	0.728462	0.761827	0.902243		0.467467	0.959938	0.467467	0.968606	0.467467	0.977206	0.467467	0.986214	0.467467	0.995784
					0.633117	-0.443747	0.73724	0.383791	0.733312	0.727908	0.763458	0.90204		0.468468	0.959855	0.468468	0.96854	0.468468	0.977157	0.468468	0.986185	0.468468	0.995775
					0.63447	-0.446628	0.738815	0.382549	0.734879	0.727354	0.76509	0.901838		0.469469	0.959771	0.469469	0.968474	0.469469	0.977109	0.469469	0.986155	0.469469	0.995765
					0.635823	-0.449509	0.740391	0.381306	0.736446	0.7268	0.766721	0.901635		0.47047	0.959688	0.47047	0.968408	0.47047	0.97706	0.47047	0.986125	0.47047	0.995756
					0.637175	-0.452388	0.741966	0.380064	0.738013	0.726246	0.768352	0.901433		0.471471	0.959605	0.471471	0.968342	0.471471	0.977012	0.471471	0.986096	0.471471	0.995747
					0.638528	-0.455267	0.743541	0.378822	0.73958	0.725692	0.769984	0.90123		0.472472	0.959522	0.472472	0.968276	0.472472	0.976963	0.472472	0.986066	0.472472	0.995738
					0.639881	-0.458144	0.745117	0.377581	0.741147	0.725138	0.771615	0.901028		0.473473	0.959438	0.473473	0.96821	0.473473	0.976915	0.473473	0.986036	0.473473	0.995729
					0.641234	-0.461021	0.746692	0.376339	0.742714	0.724584	0.773246	0.900825		0.474474	0.959355	0.474474	0.968144	0.474474	0.976867	0.474474	0.986007	0.474474	0.99572
					0.642587	-0.463896	0.748267	0.375098	0.744281	0.724031	0.774878	0.900623		0.475475	0.959272	0.475475	0.968078	0.475475	0.976818	0.475475	0.985977	0.475475	0.99571
					0.643939	-0.466771	0.749842	0.373858	0.745848	0.723477	0.776509	0.900421		0.476476	0.959188	0.476476	0.968012	0.476476	0.97677	0.476476	0.985948	0.476476	0.995701
					0.645292	-0.469644	0.751418	0.372617	0.747415	0.722924	0.77814	0.900218		0.477477	0.959105	0.477477	0.967946	0.477477	0.976721	0.477477	0.985918	0.477477	0.995692
					0.646645	-0.472517	0.752993	0.371377	0.748982	0.722371	0.779772	0.900016		0.478478	0.959022	0.478478	0.96788	0.478478	0.976673	0.478478	0.985888	0.478478	0.995683
					0.647998	-0.475389	0.754568	0.370137	0.750548	0.721818	0.781403	0.899814		0.479479	0.958939	0.479479	0.967814	0.479479	0.976624	0.479479	0.985859	0.479479	0.995674
					0.649351	-0.478259	0.756144	0.368897	0.752115	0.721265	0.783034	0.899611		0.48048	0.958855	0.48048	0.967748	0.48048	0.976576	0.48048	0.985829	0.48048	0.995665
					0.650703	-0.481129	0.757719	0.367658	0.753682	0.720712	0.784666	0.899409		0.481481	0.958772	0.481481	0.967682	0.481481	0.976528	0.481481	0.985799	0.481481	0.995655
					0.652056	-0.483998	0.759294	0.366418	0.755249	0.720159	0.786297	0.899207		0.482482	0.958689	0.482482	0.967616	0.482482	0.976479	0.482482	0.98577	0.482482	0.995646
					0.653409	-0.486866	0.76087	0.365179	0.756816	0.719606	0.787928	0.899005		0.483483	0.958606	0.483483	0.967551	0.483483	0.976431	0.483483	0.98574	0.483483	0.995637
					0.654762	-0.489732	0.762445	0.363941	0.758383	0.719053	0.78956	0.898803		0.484484	0.958523	0.484484	0.967485	0.484484	0.976382	0.484484	0.985711	0.484484	0.995628
					0.656115	-0.492598	0.76402	0.362702	0.75995	0.718501	0.791191	0.898601		0.485485	0.958439	0.485485	0.967419	0.485485	0.976334	0.485485	0.985681	0.485485	0.995619
					0.657468	-0.495463	0.765595	0.361464	0.761517	0.717949	0.792822	0.898399		0.486486	0.958356	0.486486	0.967353	0.486486	0.976286	0.486486	0.985651	0.486486	0.995609
					0.65882	-0.498327	0.767171	0.360226	0.763084	0.717396	0.794454	0.898196		0.487487	0.958273	0.487487	0.967287	0.487487	0.976237	0.487487	0.985622	0.487487	0.9956
					0.660173	-0.50119	0.768746	0.358988	0.764651	0.716844	0.796085	0.897994		0.488488	0.95819	0.488488	0.967221	0.488488	0.976189	0.488488	0.985592	0.488488	0.995591
					0.661526	-0.504052	0.770321	0.357751	0.766217	0.716292	0.797716	0.897792		0.489489	0.958107	0.489489	0.967155	0.489489	0.97614	0.489489	0.985562	0.489489	0.995582
					0.662879	-0.506913	0.771897	0.356514	0.767784	0.71574	0.799347	0.89759		0.49049	0.958024	0.49049	0.967089	0.49049	0.976092	0.49049	0.985533	0.49049	0.995573
					0.664232	-0.509773	0.773472	0.355277	0.769351	0.715188	0.800979	0.897389		0.491491	0.957941	0.491491	0.967023	0.491491	0.976044	0.491491	0.985503	0.491491	0.995564
					0.665584	-0.512632	0.775047	0.35404	0.770918	0.714636	0.80261	0.897187		0.492492	0.957857	0.492492	0.966957	0.492492	0.975995	0.492492	0.985474	0.492492	0.995554
					0.666937	-0.51549	0.776623	0.352804	0.772485	0.714085	0.804241	0.896985		0.493493	0.957774	0.493493	0.966891	0.493493	0.975947	0.493493	0.985444	0.493493	0.995545
					0.66829	-0.518347	0.778198	0.351568	0.774052	0.713533	0.805873	0.896783		0.494494	0.957691	0.494494	0.966826	0.494494	0.975898	0.494494	0.985414	0.494494	0.995536
					0.669643	-0.521203	0.779773	0.350332	0.775619	0.712982	0.807504	0.896581		0.495495	0.957608	0.495495	0.96676	0.495495	0.97585	0.495495	0.985385	0.495495	0.995527
					0.670996	-0.524058	0.781348	0.349096	0.777186	0.71243	0.809135	0.896379		0.496496	0.957525	0.496496	0.966694	0.496496	0.975802	0.496496	0.985355	0.496496	0.995518
					0.672348	-0.526913	0.782924	0.347861	0.778753	0.711879	0.810767	0.896177		0.497497	0.957442	0.497497	0.966628	0.497497	0.975753	0.497497	0.985325	0.497497	0.995509
					0.673701	-0.529766	0.784499	0.346626	0.78032	0.711328	0.812398	0.895976		0.498498	0.957359	0.498498	0.966562	0.498498	0.975705	0.498498	0.985296	0.498498	0.995499
					0.675054	-0.532618	0.786074	0.345391	0.781887	0.710777	0.814029	0.895774		0.499499	0.957276	0.499499	0.966496	0.499499	0.975656	0.499499	0.985266	0.499499	0.99549
					0.676407	-0.535469	0.78765	0.344157	0.783453	0.710226	0.815661	0.895572		0.500501	0.957193	0.500501	0.96643	0.500501	0.975608	0.500501	0.985237	0.500501	0.995481
					0.67776	-0.538319	0.789225	0.342922	0.78502	0.709675	0.817292	0.895371		0.501502	0.95711	0.501502	0.966365	0.501502	0.97556	0.501502	0.985207	0.501502	0.995472
					0.679113	-0.541169	0.7908	0.341688	0.786587	0.709124	0.818923	0.895169		0.502503	0.957027	0.502503	0.966299	0.502503	0.975511	0.502503	0.985177	0.502503	0.995463
					0.680465	-0.544017	0.792376	0.340455	0.788154	0.708574	0.820555	0.894967		0.503504	0.956944	0.503504	0.966233	0.503504	0.975463	0.503504	0.985148	0.503504	0.995453
					0.681818	-0.546864	0.793951	0.339221	0.789721	0.708023	0.822186	0.894766		0.504505	0.956861	0.504505	0.966167	0.504505	0.975414	0.504505	0.985118	0.504505	0.995444
					0.683171	-0.549711	0.795526	0.337988	0.791288	0.707473	0.823817	0.894564		0.505506	0.956778	0.505506	0.966101	0.505506	0.975366	0.505506	0.985088	0.505506	0.995435
					0.684524	-0.552556	0.797101	0.336755	0.792855	0.706922	0.825449	0.894363		0.506507	0.956695	0.506507	0.966035	0.506507	0.975318	0.506507	0.985059	0.506507	0.995426
					0.685877	-0.5554	0.798677	0.335522	0.794422	0.706372	0.82708	0.894161		0.507508	0.956612	0.507508	0.96597	0.507508	0.975269	0.507508	0.985029	0.507508	0.995417
					0.687229	-0.558244	0.800252	0.334289	0.795989	0.705822	0.828711	0.89396		0.508509	0.956529	0.508509	0.965904	0.508509	0.975221	0.508509	0.984999	0.508509	0.995407
					0.688582	-0.561086	0.801827	0.333057	0.797556	0.705272	0.830343	0.893758		0.50951	0.956446	0.50951	0.965838	0.50951	0.975173	0.50951	0.98497	0.50951	0.995398
					0.689935	-0.563927	0.803403	0.331825	0.799123	0.704722	0.831974	0.893557		0.510511	0.956363	0.510511	0.965772	0.510511	0.975124	0.510511	0.98494	0.510511	0.995389
					0.691288	-0.566768	0.804978	0.330593	0.800689	0.704172	0.833605	0.893356		0.511512	0.95628	0.511512	0.965706	0.511512	0.975076	0.511512	0.984911	0.511512	0.99538
					0.692641	-0.569607	0.806553	0.329362	0.802256	0.703622	0.835237	0.893154		0.512513	0.956197	0.512513	0.965641	0.512513	0.975027	0.512513	0.984881	0.512513	0.995371
					0.693994	-0.572445	0.808129	0.328131	0.803823	0.703073	0.836868	0.892953		0.513514	0.956114	0.513514	0.965575	0.513514	0.974979	0.513514	0.984851	0.513514	0.995362
					0.695346	-0.575283	0.809704	0.3269	0.80539	0.702523	0.838499	0.892751		0.514515	0.956032	0.514515	0.965509	0.514515	0.974931	0.514515	0.984822	0.514515	0.995352
					0.696699	-0.578119	0.811279	0.325669	0.806957	0.701974	0.840131	0.89255		0.515516	0.955949	0.515516	0.965443	0.515516	0.974882	0.515516	0.984792	0.515516	0.995343
					0.698052	-0.580955	0.812854	0.324438	0.808524	0.701425	0.841762	0.892349		0.516517	0.955866	0.516517	0.965377	0.516517	0.974834	0.516517	0.984762	0.516517	0.995334
					0.699405	-0.583789	0.81443	0.323208	0.810091	0.700875	0.843393	0.892148		0.517518	0.955783	0.517518	0.965312	0.517518	0.974786	0.517518	0.984733	0.517518	0.995325
					0.700758	-0.586622	0.816005	0.321978	0.811658	0.700326	0.845024	0.891947		0.518519	0.9557	0.518519	0.965246	0.518519	0.974737	0.518519	0.984703	0.518519	0.995316
					0.70211	-0.589455	0.81758	0.320748	0.813225	0.699777	0.846656	0.891745		0.51952	0.955617	0.51952	0.96518	0.51952	0.974689	0.51952	0.984673	0.51952	0.995306
					0.703463	-0.592286	0.819156	0.319519	0.814792	0.699228	0.848287	0.891544		0.520521	0.955535	0.520521	0.965114	0.520521	0.97464	0.520521	0.984644	0.520521	0.995297
					0.704816	-0.595117	0.820731	0.31829	0.816359	0.69868	0.849918	0.891343		0.521522	0.955452	0.521522	0.965049	0.521522	0.974592	0.521522	0.984614	0.521522	0.995288
					0.706169	-0.597946	0.822306	0.317061	0.817925	0.698131	0.85155	0.891142		0.522523	0.955369	0.522523	0.964983	0.522523	0.974544	0.522523	0.984584	0.522523	0.995279
					0.707522	-0.600774	0.823882	0.315832	0.819492	0.697582	0.853181	0.890941		0.523524	0.955286	0.523524	0.964917	0.523524	0.974495	0.523524	0.984555	0.523524	0.99527
					0.708874	-0.603602	0.825457	0.314603	0.821059	0.697034	0.854812	0.89074		0.524525	0.955203	0.524525	0.964851	0.524525	0.974447	0.524525	0.984525	0.524525	0.99526
					0.710227	-0.606428	0.827032	0.313375	0.822626	0.696486	0.856444	0.890539		0.525526	0.955121	0.525526	0.964786	0.525526	0.974399	0.525526	0.984496	0.525526	0.995251
					0.71158	-0.609254	0.828607	0.312147	0.824193	0.695937	0.858075	0.890338		0.526527	0.955038	0.526527	0.96472	0.526527	0.97435	0.526527	0.984466	0.526527	0.995242
					0.712933	-0.612078	0.830183	0.310919	0.82576	0.695389	0.859706	0.890137		0.527528	0.954955	0.527528	0.964654	0.527528	0.974302	0.527528	0.984436	0.527528	0.995233
					0.714286	-0.614902	0.831758	0.309692	0.827327	0.694841	0.861338	0.889936		0.528529	0.954872	0.528529	0.964589	0.528529	0.974254	0.528529	0.984407	0.528529	0.995224
					0.715639	-0.617724	0.833333	0.308465	0.828894	0.694293	0.862969	0.889735		0.52953	0.95479	0.52953	0.964523	0.52953	0.974205	0.52953	0.984377	0.52953	0.995214
					0.716991	-0.620545	0.834909	0.307238	0.830461	0.693745	0.8646	0.889534		0.530531	0.954707	0.530531	0.964457	0.530531	0.974157	0.530531	0.984347	0.530531	0.995205
					0.718344	-0.623366	0.836484	0.306011	0.832028	0.693197	0.866232	0.889333		0.531532	0.954624	0.531532	0.964392	0.531532	0.974109	0.531532	0.984318	0.531532	0.995196
					0.719697	-0.626185	0.838059	0.304784	0.833594	0.69265	0.867863	0.889133		0.532533	0.954541	0.532533	0.964326	0.532533	0.97406	0.532533	0.984288	0.532533	0.995187
					0.72105	-0.629004	0.839635	0.303558	0.835161	0.692102	0.869494	0.888932		0.533534	0.954459	0.533534	0.96426	0.533534	0.974012	0.533534	0.984258	0.533534	0.995178
					0.722403	-0.631821	0.84121	0.302332	0.836728	0.691555	0.871126	0.888731		0.534535	0.954376	0.534535	0.964195	0.534535	0.973964	0.534535	0.984229	0.534535	0.995168
					0.723755	-0.634638	0.842785	0.301106	0.838295	0.691007	0.872757	0.88853		0.535536	0.954293	0.535536	0.964129	0.535536	0.973915	0.535536	0.984199	0.535536	0.995159
					0.725108	-0.637453	0.84436	0.299881	0.839862	0.69046	0.874388	0.888329		0.536537	0.954211	0.536537	0.964063	0.536537	0.973867	0.536537	0.98417	0.536537	0.99515
					0.726461	-0.640267	0.845936	0.298656	0.841429	0.689913	0.87602	0.888129		0.537538	0.954128	0.537538	0.963998	0.537538	0.973819	0.537538	0.98414	0.537538	0.995141
					0.727814	-0.643081	0.847511	0.297431	0.842996	0.689366	0.877651	0.887928		0.538539	0.954045	0.538539	0.963932	0.538539	0.97377	0.538539	0.98411	0.538539	0.995132
					0.729167	-0.645893	0.849086	0.296206	0.844563	0.688819	0.879282	0.887728		0.53954	0.953963	0.53954	0.963866	0.53954	0.973722	0.53954	0.984081	0.53954	0.995122
					0.730519	-0.648704	0.850662	0.294981	0.84613	0.688272	0.880914	0.887527		0.540541	0.95388	0.540541	0.963801	0.540541	0.973674	0.540541	0.984051	0.540541	0.995113
					0.731872	-0.651515	0.852237	0.293757	0.847697	0.687725	0.882545	0.887326		0.541542	0.953798	0.541542	0.963735	0.541542	0.973625	0.541542	0.984021	0.541542	0.995104
					0.733225	-0.654324	0.853812	0.292533	0.849264	0.687179	0.884176	0.887126		0.542543	0.953715	0.542543	0.963669	0.542543	0.973577	0.542543	0.983992	0.542543	0.995095
					0.734578	-0.657132	0.855388	0.291309	0.85083	0.686632	0.885808	0.886925		0.543544	0.953632	0.543544	0.963604	0.543544	0.973529	0.543544	0.983962	0.543544	0.995086
					0.735931	-0.65994	0.856963	0.290085	0.852397	0.686086	0.887439	0.886725		0.544545	0.95355	0.544545	0.963538	0.544545	0.97348	0.544545	0.983932	0.544545	0.995076
					0.737284	-0.662746	0.858538	0.288862	0.853964	0.685539	0.88907	0.886524		0.545546	0.953467	0.545546	0.963472	0.545546	0.973432	0.545546	0.983903	0.545546	0.995067
					0.738636	-0.665551	0.860113	0.287639	0.855531	0.684993	0.890701	0.886324		0.546547	0.953385	0.546547	0.963407	0.546547	0.973384	0.546547	0.983873	0.546547	0.995058
					0.739989	-0.668356	0.861689	0.286416	0.857098	0.684447	0.892333	0.886123		0.547548	0.953302	0.547548	0.963341	0.547548	0.973335	0.547548	0.983843	0.547548	0.995049
					0.741342	-0.671159	0.863264	0.285194	0.858665	0.683901	0.893964	0.885923		0.548549	0.95322	0.548549	0.963276	0.548549	0.973287	0.548549	0.983814	0.548549	0.995039
					0.742695	-0.673961	0.864839	0.283971	0.860232	0.683355	0.895595	0.885723		0.54955	0.953137	0.54955	0.96321	0.54955	0.973239	0.54955	0.983784	0.54955	0.99503
					0.744048	-0.676762	0.866415	0.282749	0.861799	0.682809	0.897227	0.885522		0.550551	0.953054	0.550551	0.963144	0.550551	0.973191	0.550551	0.983755	0.550551	0.995021
					0.7454	-0.679562	0.86799	0.281527	0.863366	0.682263	0.898858	0.885322		0.551552	0.952972	0.551552	0.963079	0.551552	0.973142	0.551552	0.983725	0.551552	0.995012
					0.746753	-0.682362	0.869565	0.280306	0.864933	0.681718	0.900489	0.885122		0.552553	0.952889	0.552553	0.963013	0.552553	0.973094	0.552553	0.983695	0.552553	0.995003
					0.748106	-0.68516	0.871141	0.279084	0.8665	0.681172	0.902121	0.884921		0.553554	0.952807	0.553554	0.962948	0.553554	0.973046	0.553554	0.983666	0.553554	0.994993
					0.749459	-0.687957	0.872716	0.277863	0.868066	0.680627	0.903752	0.884721		0.554555	0.952725	0.554555	0.962882	0.554555	0.972997	0.554555	0.983636	0.554555	0.994984
					0.750812	-0.690753	0.874291	0.276642	0.869633	0.680081	0.905383	0.884521		0.555556	0.952642	0.555556	0.962817	0.555556	0.972949	0.555556	0.983606	0.555556	0.994975
					0.752165	-0.693548	0.875866	0.275421	0.8712	0.679536	0.907015	0.884321		0.556557	0.95256	0.556557	0.962751	0.556557	0.972901	0.556557	0.983577	0.556557	0.994966
					0.753517	-0.696342	0.877442	0.274201	0.872767	0.678991	0.908646	0.884121		0.557558	0.952477	0.557558	0.962685	0.557558	0.972852	0.557558	0.983547	0.557558	0.994957
					0.75487	-0.699135	0.879017	0.272981	0.874334	0.678446	0.910277	0.883921		0.558559	0.952395	0.558559	0.96262	0.558559	0.972804	0.558559	0.983517	0.558559	0.994947
					0.756223	-0.701927	0.880592	0.271761	0.875901	0.677901	0.911909	0.88372		0.55956	0.952312	0.55956	0.962554	0.55956	0.972756	0.55956	0.983488	0.55956	0.994938
					0.757576	-0.704718	0.882168	0.270541	0.877468	0.677356	0.91354	0.88352		0.560561	0.95223	0.560561	0.962489	0.560561	0.972708	0.560561	0.983458	0.560561	0.994929
					0.758929	-0.707508	0.883743	0.269322	0.879035	0.676811	0.915171	0.88332		0.561562	0.952147	0.561562	0.962423	0.561562	0.972659	0.561562	0.983428	0.561562	0.99492
					0.760281	-0.710297	0.885318	0.268102	0.880602	0.676267	0.916803	0.88312		0.562563	0.952065	0.562563	0.962358	0.562563	0.972611	0.562563	0.983399	0.562563	0.99491
					0.761634	-0.713085	0.886894	0.266883	0.882169	0.675722	0.918434	0.88292		0.563564	0.951983	0.563564	0.962292	0.563564	0.972563	0.563564	0.983369	0.563564	0.994901
					0.762987	-0.715872	0.888469	0.265665	0.883736	0.675178	0.920065	0.88272		0.564565	0.9519	0.564565	0.962227	0.564565	0.972514	0.564565	0.983339	0.564565	0.994892
					0.76434	-0.718658	0.890044	0.264446	0.885302	0.674633	0.921697	0.88252		0.565566	0.951818	0.565566	0.962161	0.565566	0.972466	0.565566	0.98331	0.565566	0.994883
					0.765693	-0.721443	0.891619	0.263228	0.886869	0.674089	0.923328	0.882321		0.566567	0.951736	0.566567	0.962096	0.566567	0.972418	0.566567	0.98328	0.566567	0.994874
					0.767045	-0.724227	0.893195	0.26201	0.888436	0.673545	0.924959	0.882121		0.567568	0.951653	0.567568	0.96203	0.567568	0.97237	0.567568	0.983251	0.567568	0.994864
					0.768398	-0.72701	0.89477	0.260792	0.890003	0.673001	0.926591	0.881921		0.568569	0.951571	0.568569	0.961965	0.568569	0.972321	0.568569	0.983221	0.568569	0.994855
					0.769751	-0.729792	0.896345	0.259574	0.89157	0.672457	0.928222	0.881721		0.56957	0.951489	0.56957	0.961899	0.56957	0.972273	0.56957	0.983191	0.56957	0.994846
					0.771104	-0.732572	0.897921	0.258357	0.893137	0.671913	0.929853	0.881521		0.570571	0.951406	0.570571	0.961834	0.570571	0.972225	0.570571	0.983162	0.570571	0.994837
					0.772457	-0.735352	0.899496	0.25714	0.894704	0.671369	0.931485	0.881321		0.571572	0.951324	0.571572	0.961768	0.571572	0.972176	0.571572	0.983132	0.571572	0.994827
					0.77381	-0.738131	0.901071	0.255923	0.896271	0.670826	0.933116	0.881122		0.572573	0.951242	0.572573	0.961703	0.572573	0.972128	0.572573	0.983102	0.572573	0.994818
					0.775162	-0.740908	0.902647	0.254706	0.897838	0.670282	0.934747	0.880922		0.573574	0.951159	0.573574	0.961637	0.573574	0.97208	0.573574	0.983073	0.573574	0.994809
					0.776515	-0.743685	0.904222	0.25349	0.899405	0.669739	0.936378	0.880722		0.574575	0.951077	0.574575	0.961572	0.574575	0.972032	0.574575	0.983043	0.574575	0.9948
					0.777868	-0.746461	0.905797	0.252274	0.900971	0.669195	0.93801	0.880523		0.575576	0.950995	0.575576	0.961506	0.575576	0.971983	0.575576	0.983013	0.575576	0.994791
					0.779221	-0.749235	0.907372	0.251058	0.902538	0.668652	0.939641	0.880323		0.576577	0.950912	0.576577	0.961441	0.576577	0.971935	0.576577	0.982984	0.576577	0.994781
					0.780574	-0.752009	0.908948	0.249842	0.904105	0.668109	0.941272	0.880123		0.577578	0.95083	0.577578	0.961375	0.577578	0.971887	0.577578	0.982954	0.577578	0.994772
					0.781926	-0.754781	0.910523	0.248626	0.905672	0.667566	0.942904	0.879924		0.578579	0.950748	0.578579	0.96131	0.578579	0.971839	0.578579	0.982924	0.578579	0.994763
					0.783279	-0.757553	0.912098	0.247411	0.907239	0.667023	0.944535	0.879724		0.57958	0.950666	0.57958	0.961244	0.57958	0.97179	0.57958	0.982895	0.57958	0.994754
					0.784632	-0.760323	0.913674	0.246196	0.908806	0.66648	0.946166	0.879525		0.580581	0.950584	0.580581	0.961179	0.580581	0.971742	0.580581	0.982865	0.580581	0.994744
					0.785985	-0.763093	0.915249	0.244981	0.910373	0.665937	0.947798	0.879325		0.581582	0.950501	0.581582	0.961114	0.581582	0.971694	0.581582	0.982835	0.581582	0.994735
					0.787338	-0.765861	0.916824	0.243767	0.91194	0.665395	0.949429	0.879126		0.582583	0.950419	0.582583	0.961048	0.582583	0.971646	0.582583	0.982806	0.582583	0.994726
					0.78869	-0.768629	0.918399	0.242552	0.913507	0.664852	0.95106	0.878926		0.583584	0.950337	0.583584	0.960983	0.583584	0.971597	0.583584	0.982776	0.583584	0.994717
					0.790043	-0.771395	0.919975	0.241338	0.915074	0.66431	0.952692	0.878727		0.584585	0.950255	0.584585	0.960917	0.584585	0.971549	0.584585	0.982746	0.584585	0.994707
					0.791396	-0.77416	0.92155	0.240124	0.916641	0.663767	0.954323	0.878527		0.585586	0.950173	0.585586	0.960852	0.585586	0.971501	0.585586	0.982717	0.585586	0.994698
					0.792749	-0.776924	0.923125	0.238911	0.918207	0.663225	0.955954	0.878328		0.586587	0.95009	0.586587	0.960786	0.586587	0.971453	0.586587	0.982687	0.586587	0.994689
					0.794102	-0.779688	0.924701	0.237697	0.919774	0.662683	0.957586	0.878129		0.587588	0.950008	0.587588	0.960721	0.587588	0.971405	0.587588	0.982658	0.587588	0.99468
					0.795455	-0.78245	0.926276	0.236484	0.921341	0.662141	0.959217	0.877929		0.588589	0.949926	0.588589	0.960656	0.588589	0.971356	0.588589	0.982628	0.588589	0.994671
					0.796807	-0.785211	0.927851	0.235271	0.922908	0.661599	0.960848	0.87773		0.58959	0.949844	0.58959	0.96059	0.58959	0.971308	0.58959	0.982598	0.58959	0.994661
					0.79816	-0.787971	0.929427	0.234058	0.924475	0.661057	0.96248	0.877531		0.590591	0.949762	0.590591	0.960525	0.590591	0.97126	0.590591	0.982569	0.590591	0.994652
					0.799513	-0.79073	0.931002	0.232846	0.926042	0.660515	0.964111	0.877331		0.591592	0.94968	0.591592	0.960459	0.591592	0.971212	0.591592	0.982539	0.591592	0.994643
					0.800866	-0.793488	0.932577	0.231634	0.927609	0.659974	0.965742	0.877132		0.592593	0.949598	0.592593	0.960394	0.592593	0.971163	0.592593	0.982509	0.592593	0.994634
					0.802219	-0.796245	0.934152	0.230422	0.929176	0.659432	0.967374	0.876933		0.593594	0.949516	0.593594	0.960329	0.593594	0.971115	0.593594	0.98248	0.593594	0.994624
					0.803571	-0.799001	0.935728	0.22921	0.930743	0.65889	0.969005	0.876734		0.594595	0.949434	0.594595	0.960263	0.594595	0.971067	0.594595	0.98245	0.594595	0.994615
					0.804924	-0.801756	0.937303	0.227998	0.93231	0.658349	0.970636	0.876535		0.595596	0.949351	0.595596	0.960198	0.595596	0.971019	0.595596	0.98242	0.595596	0.994606
					0.806277	-0.80451	0.938878	0.226787	0.933877	0.657808	0.972268	0.876336		0.596597	0.949269	0.596597	0.960133	0.596597	0.97097	0.596597	0.982391	0.596597	0.994597
					0.80763	-0.807263	0.940454	0.225576	0.935443	0.657267	0.973899	0.876136		0.597598	0.949187	0.597598	0.960067	0.597598	0.970922	0.597598	0.982361	0.597598	0.994587
					0.808983	-0.810014	0.942029	0.224365	0.93701	0.656726	0.97553	0.875937		0.598599	0.949105	0.598599	0.960002	0.598599	0.970874	0.598599	0.982331	0.598599	0.994578
					0.810335	-0.812765	0.943604	0.223154	0.938577	0.656185	0.977162	0.875738		0.5996	0.949023	0.5996	0.959937	0.5996	0.970826	0.5996	0.982302	0.5996	0.994569
					0.811688	-0.815515	0.94518	0.221944	0.940144	0.655644	0.978793	0.875539		0.600601	0.948941	0.600601	0.959871	0.600601	0.970778	0.600601	0.982272	0.600601	0.99456
					0.813041	-0.818263	0.946755	0.220733	0.941711	0.655103	0.980424	0.87534		0.601602	0.948859	0.601602	0.959806	0.601602	0.970729	0.601602	0.982242	0.601602	0.99455
					0.814394	-0.821011	0.94833	0.219523	0.943278	0.654562	0.982055	0.875141		0.602603	0.948777	0.602603	0.959741	0.602603	0.970681	0.602603	0.982213	0.602603	0.994541
					0.815747	-0.823758	0.949905	0.218314	0.944845	0.654022	0.983687	0.874943		0.603604	0.948695	0.603604	0.959675	0.603604	0.970633	0.603604	0.982183	0.603604	0.994532
					0.8171	-0.826503	0.951481	0.217104	0.946412	0.653481	0.985318	0.874744		0.604605	0.948613	0.604605	0.95961	0.604605	0.970585	0.604605	0.982153	0.604605	0.994523
					0.818452	-0.829248	0.953056	0.215895	0.947979	0.652941	0.986949	0.874545		0.605606	0.948531	0.605606	0.959545	0.605606	0.970537	0.605606	0.982124	0.605606	0.994513
					0.819805	-0.831991	0.954631	0.214686	0.949546	0.6524	0.988581	0.874346		0.606607	0.948449	0.606607	0.959479	0.606607	0.970488	0.606607	0.982094	0.606607	0.994504
					0.821158	-0.834733	0.956207	0.213477	0.951113	0.65186	0.990212	0.874147		0.607608	0.948367	0.607608	0.959414	0.607608	0.97044	0.607608	0.982064	0.607608	0.994495
					0.822511	-0.837475	0.957782	0.212268	0.952679	0.65132	0.991843	0.873948		0.608609	0.948286	0.608609	0.959349	0.608609	0.970392	0.608609	0.982035	0.608609	0.994486
					0.823864	-0.840215	0.959357	0.21106	0.954246	0.65078	0.993475	0.87375		0.60961	0.948204	0.60961	0.959283	0.60961	0.970344	0.60961	0.982005	0.60961	0.994476
					0.825216	-0.842954	0.960933	0.209851	0.955813	0.65024	0.995106	0.873551		0.610611	0.948122	0.610611	0.959218	0.610611	0.970296	0.610611	0.981975	0.610611	0.994467
					0.826569	-0.845692	0.962508	0.208643	0.95738	0.6497	0.996737	0.873352		0.611612	0.94804	0.611612	0.959153	0.611612	0.970248	0.611612	0.981946	0.611612	0.994458
					0.827922	-0.848429	0.964083	0.207436	0.958947	0.649161	0.998369	0.873153		0.612613	0.947958	0.612613	0.959088	0.612613	0.970199	0.612613	0.981916	0.612613	0.994449
					0.829275	-0.851166	0.965658	0.206228	0.960514	0.648621	1	0.872955		0.613614	0.947876	0.613614	0.959022	0.613614	0.970151	0.613614	0.981887	0.613614	0.994439
					0.830628	-0.853901	0.967234	0.205021	0.962081	0.648081	1.00163	0.872756		0.614615	0.947794	0.614615	0.958957	0.614615	0.970103	0.614615	0.981857	0.614615	0.99443
					0.831981	-0.856635	0.968809	0.203813	0.963648	0.647542	1.00326	0.872557		0.615616	0.947712	0.615616	0.958892	0.615616	0.970055	0.615616	0.981827	0.615616	0.994421
					0.833333	-0.859367	0.970384	0.202607	0.965215	0.647003	1.00489	0.872359		0.616617	0.94763	0.616617	0.958827	0.616617	0.970007	0.616617	0.981798	0.616617	0.994412
					0.834686	-0.862099	0.97196	0.2014	0.966782	0.646463	1.00653	0.87216		0.617618	0.947549	0.617618	0.958761	0.617618	0.969958	0.617618	0.981768	0.617618	0.994402
					0.836039	-0.86483	0.973535	0.200193	0.968348	0.645924	1.00816	0.871962		0.618619	0.947467	0.618619	0.958696	0.618619	0.96991	0.618619	0.981738	0.618619	0.994393
					0.837392	-0.86756	0.97511	0.198987	0.969915	0.645385	1.00979	0.871763		0.61962	0.947385	0.61962	0.958631	0.61962	0.969862	0.61962	0.981709	0.61962	0.994384
					0.838745	-0.870289	0.976686	0.197781	0.971482	0.644846	1.01142	0.871565		0.620621	0.947303	0.620621	0.958566	0.620621	0.969814	0.620621	0.981679	0.620621	0.994375
					0.840097	-0.873016	0.978261	0.196575	0.973049	0.644307	1.01305	0.871366		0.621622	0.947221	0.621622	0.9585	0.621622	0.969766	0.621622	0.981649	0.621622	0.994365
					0.84145	-0.875743	0.979836	0.19537	0.974616	0.643769	1.01468	0.871168		0.622623	0.947139	0.622623	0.958435	0.622623	0.969718	0.622623	0.98162	0.622623	0.994356
					0.842803	-0.878468	0.981411	0.194164	0.976183	0.64323	1.01631	0.87097		0.623624	0.947058	0.623624	0.95837	0.623624	0.969669	0.623624	0.98159	0.623624	0.994347
					0.844156	-0.881193	0.982987	0.192959	0.97775	0.642691	1.01794	0.870771		0.624625	0.946976	0.624625	0.958305	0.624625	0.969621	0.624625	0.98156	0.624625	0.994338
					0.845509	-0.883916	0.984562	0.191754	0.979317	0.642153	1.01958	0.870573		0.625626	0.946894	0.625626	0.95824	0.625626	0.969573	0.625626	0.981531	0.625626	0.994328
					0.846861	-0.886639	0.986137	0.19055	0.980884	0.641614	1.02121	0.870375		0.626627	0.946812	0.626627	0.958174	0.626627	0.969525	0.626627	0.981501	0.626627	0.994319
					0.848214	-0.88936	0.987713	0.189345	0.982451	0.641076	1.02284	0.870176		0.627628	0.946731	0.627628	0.958109	0.627628	0.969477	0.627628	0.981471	0.627628	0.99431
					0.849567	-0.89208	0.989288	0.188141	0.984018	0.640538	1.02447	0.869978		0.628629	0.946649	0.628629	0.958044	0.628629	0.969429	0.628629	0.981442	0.628629	0.994301
					0.85092	-0.894799	0.990863	0.186937	0.985584	0.64	1.0261	0.86978		0.62963	0.946567	0.62963	0.957979	0.62963	0.969381	0.62963	0.981412	0.62963	0.994291
					0.852273	-0.897518	0.992439	0.185733	0.987151	0.639462	1.02773	0.869581		0.630631	0.946485	0.630631	0.957914	0.630631	0.969332	0.630631	0.981382	0.630631	0.994282
					0.853626	-0.900235	0.994014	0.184529	0.988718	0.638924	1.02936	0.869383		0.631632	0.946404	0.631632	0.957848	0.631632	0.969284	0.631632	0.981353	0.631632	0.994273
					0.854978	-0.902951	0.995589	0.183326	0.990285	0.638386	1.031	0.869185		0.632633	0.946322	0.632633	0.957783	0.632633	0.969236	0.632633	0.981323	0.632633	0.994264
					0.856331	-0.905666	0.997164	0.182123	0.991852	0.637849	1.03263	0.868987		0.633634	0.94624	0.633634	0.957718	0.633634	0.969188	0.633634	0.981293	0.633634	0.994254
					0.857684	-0.90838	0.99874	0.18092	0.993419	0.637311	1.03426	0.868789		0.634635	0.946159	0.634635	0.957653	0.634635	0.96914	0.634635	0.981264	0.634635	0.994245
					0.859037	-0.911092	1.00032	0.179717	0.994986	0.636773	1.03589	0.868591		0.635636	0.946077	0.635636	0.957588	0.635636	0.969092	0.635636	0.981234	0.635636	0.994236
					0.86039	-0.913804	1.00189	0.178514	0.996553	0.636236	1.03752	0.868393		0.636637	0.945995	0.636637	0.957523	0.636637	0.969044	0.636637	0.981204	0.636637	0.994227
					0.861742	-0.916515	1.00347	0.177312	0.99812	0.635699	1.03915	0.868195		0.637638	0.945914	0.637638	0.957457	0.637638	0.968995	0.637638	0.981175	0.637638	0.994217
					0.863095	-0.919225	1.00504	0.17611	0.999687	0.635161	1.04078	0.867997		0.638639	0.945832	0.638639	0.957392	0.638639	0.968947	0.638639	0.981145	0.638639	0.994208
					0.864448	-0.921933	1.00662	0.174908	1.00125	0.634624	1.04241	0.867799		0.63964	0.94575	0.63964	0.957327	0.63964	0.968899	0.63964	0.981115	0.63964	0.994199
					0.865801	-0.924641	1.00819	0.173706	1.00282	0.634087	1.04405	0.867601		0.640641	0.945669	0.640641	0.957262	0.640641	0.968851	0.640641	0.981086	0.640641	0.994189
					0.867154	-0.927347	1.00977	0.172505	1.00439	0.63355	1.04568	0.867403		0.641642	0.945587	0.641642	0.957197	0.641642	0.968803	0.641642	0.981056	0.641642	0.99418
					0.868506	-0.930053	1.01134	0.171303	1.00595	0.633013	1.04731	0.867205		0.642643	0.945506	0.642643	0.957132	0.642643	0.968755	0.642643	0.981026	0.642643	0.994171
					0.869859	-0.932757	1.01292	0.170102	1.00752	0.632477	1.04894	0.867007		0.643644	0.945424	0.643644	0.957067	0.643644	0.968707	0.643644	0.980997	0.643644	0.994162
					0.871212	-0.93546	1.01449	0.168901	1.00909	0.63194	1.05057	0.866809		0.644645	0.945342	0.644645	0.957002	0.644645	0.968659	0.644645	0.980967	0.644645	0.994152
					0.872565	-0.938162	1.01607	0.167701	1.01065	0.631403	1.0522	0.866611		0.645646	0.945261	0.645646	0.956936	0.645646	0.968611	0.645646	0.980937	0.645646	0.994143
					0.873918	-0.940864	1.01764	0.1665	1.01222	0.630867	1.05383	0.866414		0.646647	0.945179	0.646647	0.956871	0.646647	0.968562	0.646647	0.980908	0.646647	0.994134
					0.875271	-0.943564	1.01922	0.1653	1.01379	0.630331	1.05546	0.866216		0.647648	0.945098	0.647648	0.956806	0.647648	0.968514	0.647648	0.980878	0.647648	0.994125
					0.876623	-0.946263	1.02079	0.1641	1.01536	0.629794	1.0571	0.866018		0.648649	0.945016	0.648649	0.956741	0.648649	0.968466	0.648649	0.980848	0.648649	0.994115
					0.877976	-0.948961	1.02237	0.1629	1.01692	0.629258	1.05873	0.86582		0.64965	0.944935	0.64965	0.956676	0.64965	0.968418	0.64965	0.980819	0.64965	0.994106
					0.879329	-0.951658	1.02394	0.161701	1.01849	0.628722	1.06036	0.865623		0.650651	0.944853	0.650651	0.956611	0.650651	0.96837	0.650651	0.980789	0.650651	0.994097
					0.880682	-0.954353	1.02552	0.160501	1.02006	0.628186	1.06199	0.865425		0.651652	0.944772	0.651652	0.956546	0.651652	0.968322	0.651652	0.980759	0.651652	0.994088
					0.882035	-0.957048	1.0271	0.159302	1.02162	0.62765	1.06362	0.865227		0.652653	0.94469	0.652653	0.956481	0.652653	0.968274	0.652653	0.98073	0.652653	0.994078
					0.883387	-0.959742	1.02867	0.158103	1.02319	0.627114	1.06525	0.86503		0.653654	0.944609	0.653654	0.956416	0.653654	0.968226	0.653654	0.9807	0.653654	0.994069
					0.88474	-0.962434	1.03025	0.156904	1.02476	0.626579	1.06688	0.864832		0.654655	0.944527	0.654655	0.956351	0.654655	0.968178	0.654655	0.980671	0.654655	0.99406
					0.886093	-0.965126	1.03182	0.155706	1.02632	0.626043	1.06852	0.864635		0.655656	0.944446	0.655656	0.956286	0.655656	0.968129	0.655656	0.980641	0.655656	0.99405
					0.887446	-0.967816	1.0334	0.154507	1.02789	0.625508	1.07015	0.864437		0.656657	0.944364	0.656657	0.956221	0.656657	0.968081	0.656657	0.980611	0.656657	0.994041
					0.888799	-0.970506	1.03497	0.153309	1.02946	0.624972	1.07178	0.86424		0.657658	0.944283	0.657658	0.956156	0.657658	0.968033	0.657658	0.980582	0.657658	0.994032
					0.890152	-0.973194	1.03655	0.152111	1.03102	0.624437	1.07341	0.864042		0.658659	0.944201	0.658659	0.956091	0.658659	0.967985	0.658659	0.980552	0.658659	0.994023
					0.891504	-0.975881	1.03812	0.150913	1.03259	0.623902	1.07504	0.863845		0.65966	0.94412	0.65966	0.956025	0.65966	0.967937	0.65966	0.980522	0.65966	0.994013
					0.892857	-0.978568	1.0397	0.149716	1.03416	0.623366	1.07667	0.863647		0.660661	0.944039	0.660661	0.95596	0.660661	0.967889	0.660661	0.980493	0.660661	0.994004
					0.89421	-0.981253	1.04127	0.148518	1.03573	0.622831	1.0783	0.86345		0.661662	0.943957	0.661662	0.955895	0.661662	0.967841	0.661662	0.980463	0.661662	0.993995
					0.895563	-0.983937	1.04285	0.147321	1.03729	0.622296	1.07993	0.863252		0.662663	0.943876	0.662663	0.95583	0.662663	0.967793	0.662663	0.980433	0.662663	0.993986
					0.896916	-0.98662	1.04442	0.146124	1.03886	0.621762	1.08157	0.863055		0.663664	0.943794	0.663664	0.955765	0.663664	0.967745	0.663664	0.980404	0.663664	0.993976
					0.898268	-0.989302	1.046	0.144928	1.04043	0.621227	1.0832	0.862858		0.664665	0.943713	0.664665	0.9557	0.664665	0.967697	0.664665	0.980374	0.664665	0.993967
					0.899621	-0.991983	1.04757	0.143731	1.04199	0.620692	1.08483	0.86266		0.665666	0.943632	0.665666	0.955635	0.665666	0.967649	0.665666	0.980344	0.665666	0.993958
					0.900974	-0.994662	1.04915	0.142535	1.04356	0.620157	1.08646	0.862463		0.666667	0.94355	0.666667	0.95557	0.666667	0.967601	0.666667	0.980315	0.666667	0.993948
					0.902327	-0.997341	1.05072	0.141339	1.04513	0.619623	1.08809	0.862266		0.667668	0.943469	0.667668	0.955505	0.667668	0.967553	0.667668	0.980285	0.667668	0.993939
					0.90368	-1.00002	1.0523	0.140143	1.04669	0.619089	1.08972	0.862069		0.668669	0.943388	0.668669	0.95544	0.668669	0.967505	0.668669	0.980255	0.668669	0.99393
					0.905032	-1.0027	1.05388	0.138947	1.04826	0.618554	1.09135	0.861871		0.66967	0.943306	0.66967	0.955375	0.66967	0.967456	0.66967	0.980226	0.66967	0.993921
					0.906385	-1.00537	1.05545	0.137751	1.04983	0.61802	1.09299	0.861674		0.670671	0.943225	0.670671	0.95531	0.670671	0.967408	0.670671	0.980196	0.670671	0.993911
					0.907738	-1.00805	1.05703	0.136556	1.05139	0.617486	1.09462	0.861477		0.671672	0.943144	0.671672	0.955245	0.671672	0.96736	0.671672	0.980166	0.671672	0.993902
					0.909091	-1.01072	1.0586	0.135361	1.05296	0.616952	1.09625	0.86128		0.672673	0.943062	0.672673	0.95518	0.672673	0.967312	0.672673	0.980137	0.672673	0.993893
					0.910444	-1.01339	1.06018	0.134166	1.05453	0.616418	1.09788	0.861083		0.673674	0.942981	0.673674	0.955116	0.673674	0.967264	0.673674	0.980107	0.673674	0.993883
					0.911797	-1.01606	1.06175	0.132971	1.0561	0.615884	1.09951	0.860886		0.674675	0.9429	0.674675	0.955051	0.674675	0.967216	0.674675	0.980077	0.674675	0.993874
					0.913149	-1.01873	1.06333	0.131777	1.05766	0.61535	1.10114	0.860689		0.675676	0.942819	0.675676	0.954986	0.675676	0.967168	0.675676	0.980048	0.675676	0.993865
					0.914502	-1.0214	1.0649	0.130583	1.05923	0.614817	1.10277	0.860492		0.676677	0.942737	0.676677	0.954921	0.676677	0.96712	0.676677	0.980018	0.676677	0.993856
					0.915855	-1.02407	1.06648	0.129388	1.0608	0.614283	1.1044	0.860295		0.677678	0.942656	0.677678	0.954856	0.677678	0.967072	0.677678	0.979988	0.677678	0.993846
					0.917208	-1.02674	1.06805	0.128195	1.06236	0.61375	1.10604	0.860098		0.678679	0.942575	0.678679	0.954791	0.678679	0.967024	0.678679	0.979959	0.678679	0.993837
					0.918561	-1.0294	1.06963	0.127001	1.06393	0.613216	1.10767	0.859901		0.67968	0.942494	0.67968	0.954726	0.67968	0.966976	0.67968	0.979929	0.67968	0.993828
					0.919913	-1.03207	1.0712	0.125807	1.0655	0.612683	1.1093	0.859704		0.680681	0.942412	0.680681	0.954661	0.680681	0.966928	0.680681	0.979899	0.680681	0.993818
					0.921266	-1.03473	1.07278	0.124614	1.06706	0.61215	1.11093	0.859507		0.681682	0.942331	0.681682	0.954596	0.681682	0.96688	0.681682	0.97987	0.681682	0.993809
					0.922619	-1.03739	1.07435	0.123421	1.06863	0.611617	1.11256	0.85931		0.682683	0.94225	0.682683	0.954531	0.682683	0.966832	0.682683	0.97984	0.682683	0.9938
					0.923972	-1.04005	1.07593	0.122228	1.0702	0.611084	1.11419	0.859113		0.683684	0.942169	0.683684	0.954466	0.683684	0.966784	0.683684	0.97981	0.683684	0.993791
					0.925325	-1.04271	1.0775	0.121035	1.07176	0.610551	1.11582	0.858917		0.684685	0.942088	0.684685	0.954401	0.684685	0.966736	0.684685	0.979781	0.684685	0.993781
					0.926677	-1.04537	1.07908	0.119843	1.07333	0.610018	1.11746	0.85872		0.685686	0.942006	0.685686	0.954336	0.685686	0.966688	0.685686	0.979751	0.685686	0.993772
					0.92803	-1.04803	1.08066	0.11865	1.0749	0.609485	1.11909	0.858523		0.686687	0.941925	0.686687	0.954271	0.686687	0.96664	0.686687	0.979721	0.686687	0.993763
					0.929383	-1.05069	1.08223	0.117458	1.07647	0.608953	1.12072	0.858326		0.687688	0.941844	0.687688	0.954207	0.687688	0.966592	0.687688	0.979692	0.687688	0.993753
					0.930736	-1.05335	1.08381	0.116266	1.07803	0.60842	1.12235	0.85813		0.688689	0.941763	0.688689	0.954142	0.688689	0.966544	0.688689	0.979662	0.688689	0.993744
					0.932089	-1.056	1.08538	0.115074	1.0796	0.607888	1.12398	0.857933		0.68969	0.941682	0.68969	0.954077	0.68969	0.966496	0.68969	0.979632	0.68969	0.993735
					0.933442	-1.05865	1.08696	0.113883	1.08117	0.607355	1.12561	0.857736		0.690691	0.941601	0.690691	0.954012	0.690691	0.966448	0.690691	0.979603	0.690691	0.993725
					0.934794	-1.06131	1.08853	0.112691	1.08273	0.606823	1.12724	0.85754		0.691692	0.94152	0.691692	0.953947	0.691692	0.9664	0.691692	0.979573	0.691692	0.993716
					0.936147	-1.06396	1.09011	0.1115	1.0843	0.606291	1.12887	0.857343		0.692693	0.941438	0.692693	0.953882	0.692693	0.966352	0.692693	0.979543	0.692693	0.993707
					0.9375	-1.06661	1.09168	0.110309	1.08587	0.605759	1.13051	0.857146		0.693694	0.941357	0.693694	0.953817	0.693694	0.966304	0.693694	0.979514	0.693694	0.993698
					0.938853	-1.06926	1.09326	0.109118	1.08743	0.605227	1.13214	0.85695		0.694695	0.941276	0.694695	0.953752	0.694695	0.966256	0.694695	0.979484	0.694695	0.993688
					0.940206	-1.07191	1.09483	0.107928	1.089	0.604695	1.13377	0.856753		0.695696	0.941195	0.695696	0.953688	0.695696	0.966208	0.695696	0.979454	0.695696	0.993679
					0.941558	-1.07455	1.09641	0.106737	1.09057	0.604163	1.1354	0.856557		0.696697	0.941114	0.696697	0.953623	0.696697	0.96616	0.696697	0.979425	0.696697	0.99367
					0.942911	-1.0772	1.09798	0.105547	1.09213	0.603632	1.13703	0.85636		0.697698	0.941033	0.697698	0.953558	0.697698	0.966112	0.697698	0.979395	0.697698	0.99366
					0.944264	-1.07985	1.09956	0.104357	1.0937	0.6031	1.13866	0.856164		0.698699	0.940952	0.698699	0.953493	0.698699	0.966064	0.698699	0.979365	0.698699	0.993651
					0.945617	-1.08249	1.10113	0.103167	1.09527	0.602568	1.14029	0.855967		0.6997	0.940871	0.6997	0.953428	0.6997	0.966016	0.6997	0.979336	0.6997	0.993642
					0.94697	-1.08513	1.10271	0.101978	1.09683	0.602037	1.14192	0.855771		0.700701	0.94079	0.700701	0.953363	0.700701	0.965968	0.700701	0.979306	0.700701	0.993632
					0.948323	-1.08778	1.10428	0.100788	1.0984	0.601506	1.14356	0.855575		0.701702	0.940709	0.701702	0.953299	0.701702	0.96592	0.701702	0.979276	0.701702	0.993623
					0.949675	-1.09042	1.10586	0.0995988	1.09997	0.600974	1.14519	0.855378		0.702703	0.940628	0.702703	0.953234	0.702703	0.965872	0.702703	0.979247	0.702703	0.993614
					0.951028	-1.09306	1.10744	0.0984097	1.10154	0.600443	1.14682	0.855182		0.703704	0.940547	0.703704	0.953169	0.703704	0.965824	0.703704	0.979217	0.703704	0.993605
					0.952381	-1.09569	1.10901	0.0972208	1.1031	0.599912	1.14845	0.854986		0.704705	0.940466	0.704705	0.953104	0.704705	0.965776	0.704705	0.979187	0.704705	0.993595
					0.953734	-1.09833	1.11059	0.0960321	1.10467	0.599381	1.15008	0.854789		0.705706	0.940385	0.705706	0.953039	0.705706	0.965728	0.705706	0.979158	0.705706	0.993586
					0.955087	-1.10097	1.11216	0.0948435	1.10624	0.59885	1.15171	0.854593		0.706707	0.940304	0.706707	0.952975	0.706707	0.96568	0.706707	0.979128	0.706707	0.993577
					0.956439	-1.1036	1.11374	0.0936552	1.1078	0.59832	1.15334	0.854397		0.707708	0.940223	0.707708	0.95291	0.707708	0.965632	0.707708	0.979098	0.707708	0.993567
					0.957792	-1.10624	1.11531	0.092467	1.10937	0.597789	1.15498	0.854201		0.708709	0.940142	0.708709	0.952845	0.708709	0.965584	0.708709	0.979069	0.708709	0.993558
					0.959145	-1.10887	1.11689	0.0912791	1.11094	0.597258	1.15661	0.854005		0.70971	0.940061	0.70971	0.95278	0.70971	0.965536	0.70971	0.979039	0.70971	0.993549
					0.960498	-1.1115	1.11846	0.0900913	1.1125	0.596728	1.15824	0.853808		0.710711	0.93998	0.710711	0.952715	0.710711	0.965488	0.710711	0.979009	0.710711	0.993539
					0.961851	-1.11414	1.12004	0.0889036	1.11407	0.596197	1.15987	0.853612		0.711712	0.9399	0.711712	0.952651	0.711712	0.96544	0.711712	0.97898	0.711712	0.99353
					0.963203	-1.11677	1.12161	0.0877162	1.11564	0.595667	1.1615	0.853416		0.712713	0.939819	0.712713	0.952586	0.712713	0.965392	0.712713	0.97895	0.712713	0.993521
					0.964556	-1.11939	1.12319	0.086529	1.1172	0.595137	1.16313	0.85322		0.713714	0.939738	0.713714	0.952521	0.713714	0.965344	0.713714	0.97892	0.713714	0.993512
					0.965909	-1.12202	1.12476	0.0853419	1.11877	0.594607	1.16476	0.853024		0.714715	0.939657	0.714715	0.952456	0.714715	0.965296	0.714715	0.978891	0.714715	0.993502
					0.967262	-1.12465	1.12634	0.084155	1.12034	0.594077	1.16639	0.852828		0.715716	0.939576	0.715716	0.952392	0.715716	0.965248	0.715716	0.978861	0.715716	0.993493
					0.968615	-1.12727	1.12791	0.0829683	1.12191	0.593547	1.16803	0.852632		0.716717	0.939495	0.716717	0.952327	0.716717	0.9652	0.716717	0.978831	0.716717	0.993484
					0.969968	-1.1299	1.12949	0.0817818	1.12347	0.593017	1.16966	0.852436		0.717718	0.939414	0.717718	0.952262	0.717718	0.965152	0.717718	0.978802	0.717718	0.993474
					0.97132	-1.13252	1.13106	0.0805955	1.12504	0.592487	1.17129	0.85224		0.718719	0.939333	0.718719	0.952197	0.718719	0.965104	0.718719	0.978772	0.718719	0.993465
					0.972673	-1.13514	1.13264	0.0794093	1.12661	0.591957	1.17292	0.852044		0.71972	0.939253	0.71972	0.952133	0.71972	0.965056	0.71972	0.978742	0.71972	0.993456
					0.974026	-1.13777	1.13422	0.0782234	1.12817	0.591428	1.17455	0.851848		0.720721	0.939172	0.720721	0.952068	0.720721	0.965008	0.720721	0.978713	0.720721	0.993446
					0.975379	-1.14039	1.13579	0.0770376	1.12974	0.590898	1.17618	0.851653		0.721722	0.939091	0.721722	0.952003	0.721722	0.96496	0.721722	0.978683	0.721722	0.993437
					0.976732	-1.14301	1.13737	0.0758519	1.13131	0.590369	1.17781	0.851457		0.722723	0.93901	0.722723	0.951939	0.722723	0.964912	0.722723	0.978653	0.722723	0.993428
					0.978084	-1.14562	1.13894	0.0746665	1.13287	0.589839	1.17945	0.851261		0.723724	0.938929	0.723724	0.951874	0.723724	0.964865	0.723724	0.978624	0.723724	0.993418
					0.979437	-1.14824	1.14052	0.0734812	1.13444	0.58931	1.18108	0.851065		0.724725	0.938849	0.724725	0.951809	0.724725	0.964817	0.724725	0.978594	0.724725	0.993409
					0.98079	-1.15086	1.14209	0.0722962	1.13601	0.588781	1.18271	0.850869		0.725726	0.938768	0.725726	0.951744	0.725726	0.964769	0.725726	0.978564	0.725726	0.9934
					0.982143	-1.15347	1.14367	0.0711112	1.13757	0.588252	1.18434	0.850674		0.726727	0.938687	0.726727	0.95168	0.726727	0.964721	0.726727	0.978535	0.726727	0.99339
					0.983496	-1.15608	1.14524	0.0699265	1.13914	0.587723	1.18597	0.850478		0.727728	0.938606	0.727728	0.951615	0.727728	0.964673	0.727728	0.978505	0.727728	0.993381
					0.984848	-1.1587	1.14682	0.068742	1.14071	0.587194	1.1876	0.850282		0.728729	0.938526	0.728729	0.95155	0.728729	0.964625	0.728729	0.978475	0.728729	0.993372
					0.986201	-1.16131	1.14839	0.0675576	1.14228	0.586665	1.18923	0.850087		0.72973	0.938445	0.72973	0.951486	0.72973	0.964577	0.72973	0.978446	0.72973	0.993362
					0.987554	-1.16392	1.14997	0.0663734	1.14384	0.586136	1.19086	0.849891		0.730731	0.938364	0.730731	0.951421	0.730731	0.964529	0.730731	0.978416	0.730731	0.993353
					0.988907	-1.16653	1.15154	0.0651893	1.14541	0.585608	1.1925	0.849695		0.731732	0.938283	0.731732	0.951356	0.731732	0.964481	0.731732	0.978386	0.731732	0.993344
					0.99026	-1.16914	1.15312	0.0640055	1.14698	0.585079	1.19413	0.8495		0.732733	0.938203	0.732733	0.951292	0.732733	0.964433	0.732733	0.978357	0.732733	0.993335
					0.991613	-1.17174	1.15469	0.0628218	1.14854	0.584551	1.19576	0.849304		0.733734	0.938122	0.733734	0.951227	0.733734	0.964385	0.733734	0.978327	0.733734	0.993325
					0.992965	-1.17435	1.15627	0.0616383	1.15011	0.584023	1.19739	0.849109		0.734735	0.938041	0.734735	0.951162	0.734735	0.964337	0.734735	0.978297	0.734735	0.993316
					0.994318	-1.17695	1.15784	0.0604549	1.15168	0.583494	1.19902	0.848913		0.735736	0.937961	0.735736	0.951098	0.735736	0.964289	0.735736	0.978268	0.735736	0.993307
					0.995671	-1.17956	1.15942	0.0592717	1.15324	0.582966	1.20065	0.848718		0.736737	0.93788	0.736737	0.951033	0.736737	0.964241	0.736737	0.978238	0.736737	0.993297
					0.997024	-1.18216	1.161	0.0580887	1.15481	0.582438	1.20228	0.848522		0.737738	0.937799	0.737738	0.950968	0.737738	0.964194	0.737738	0.978208	0.737738	0.993288
					0.998377	-1.18476	1.16257	0.0569059	1.15638	0.58191	1.20392	0.848327		0.738739	0.937719	0.738739	0.950904	0.738739	0.964146	0.738739	0.978179	0.738739	0.993279
					0.999729	-1.18736	1.16415	0.0557232	1.15794	0.581382	1.20555	0.848131		0.73974	0.937638	0.73974	0.950839	0.73974	0.964098	0.73974	0.978149	0.73974	0.993269
					1.00108	-1.18996	1.16572	0.0545407	1.15951	0.580854	1.20718	0.847936		0.740741	0.937557	0.740741	0.950775	0.740741	0.96405	0.740741	0.978119	0.740741	0.99326
					1.00244	-1.19256	1.1673	0.0533584	1.16108	0.580327	1.20881	0.847741		0.741742	0.937477	0.741742	0.95071	0.741742	0.964002	0.741742	0.97809	0.741742	0.993251
					1.00379	-1.19516	1.16887	0.0521762	1.16264	0.579799	1.21044	0.847545		0.742743	0.937396	0.742743	0.950645	0.742743	0.963954	0.742743	0.97806	0.742743	0.993241
					1.00514	-1.19775	1.17045	0.0509942	1.16421	0.579271	1.21207	0.84735		0.743744	0.937316	0.743744	0.950581	0.743744	0.963906	0.743744	0.97803	0.743744	0.993232
					1.00649	-1.20035	1.17202	0.0498124	1.16578	0.578744	1.2137	0.847155		0.744745	0.937235	0.744745	0.950516	0.744745	0.963858	0.744745	0.978001	0.744745	0.993223
					1.00785	-1.20294	1.1736	0.0486307	1.16735	0.578217	1.21533	0.84696		0.745746	0.937154	0.745746	0.950452	0.745746	0.96381	0.745746	0.977971	0.745746	0.993213
					1.0092	-1.20554	1.17517	0.0474492	1.16891	0.577689	1.21697	0.846764		0.746747	0.937074	0.746747	0.950387	0.746747	0.963763	0.746747	0.977941	0.746747	0.993204
					1.01055	-1.20813	1.17675	0.0462678	1.17048	0.577162	1.2186	0.846569		0.747748	0.936993	0.747748	0.950322	0.747748	0.963715	0.747748	0.977912	0.747748	0.993195
					1.0119	-1.21072	1.17832	0.0450866	1.17205	0.576635	1.22023	0.846374		0.748749	0.936913	0.748749	0.950258	0.748749	0.963667	0.748749	0.977882	0.748749	0.993185
					1.01326	-1.21331	1.1799	0.0439056	1.17361	0.576108	1.22186	0.846179		0.74975	0.936832	0.74975	0.950193	0.74975	0.963619	0.74975	0.977852	0.74975	0.993176
					1.01461	-1.2159	1.18147	0.0427247	1.17518	0.575581	1.22349	0.845984		0.750751	0.936752	0.750751	0.950129	0.750751	0.963571	0.750751	0.977823	0.750751	0.993167
					1.01596	-1.21848	1.18305	0.041544	1.17675	0.575054	1.22512	0.845789		0.751752	0.936671	0.751752	0.950064	0.751752	0.963523	0.751752	0.977793	0.751752	0.993157
					1.01732	-1.22107	1.18463	0.0403635	1.17831	0.574528	1.22675	0.845594		0.752753	0.936591	0.752753	0.95	0.752753	0.963475	0.752753	0.977763	0.752753	0.993148
					1.01867	-1.22365	1.1862	0.0391831	1.17988	0.574001	1.22838	0.845398		0.753754	0.93651	0.753754	0.949935	0.753754	0.963427	0.753754	0.977734	0.753754	0.993139
					1.02002	-1.22624	1.18778	0.0380028	1.18145	0.573474	1.23002	0.845203		0.754755	0.93643	0.754755	0.94987	0.754755	0.96338	0.754755	0.977704	0.754755	0.993129
					1.02137	-1.22882	1.18935	0.0368227	1.18301	0.572948	1.23165	0.845008		0.755756	0.936349	0.755756	0.949806	0.755756	0.963332	0.755756	0.977674	0.755756	0.99312
					1.02273	-1.2314	1.19093	0.0356428	1.18458	0.572422	1.23328	0.844813		0.756757	0.936269	0.756757	0.949741	0.756757	0.963284	0.756757	0.977645	0.756757	0.993111
					1.02408	-1.23398	1.1925	0.034463	1.18615	0.571895	1.23491	0.844619		0.757758	0.936188	0.757758	0.949677	0.757758	0.963236	0.757758	0.977615	0.757758	0.993101
					1.02543	-1.23656	1.19408	0.0332834	1.18772	0.571369	1.23654	0.844424		0.758759	0.936108	0.758759	0.949612	0.758759	0.963188	0.758759	0.977585	0.758759	0.993092
					1.02679	-1.23914	1.19565	0.0321039	1.18928	0.570843	1.23817	0.844229		0.75976	0.936027	0.75976	0.949548	0.75976	0.96314	0.75976	0.977556	0.75976	0.993083
					1.02814	-1.24172	1.19723	0.0309246	1.19085	0.570317	1.2398	0.844034		0.760761	0.935947	0.760761	0.949483	0.760761	0.963092	0.760761	0.977526	0.760761	0.993073
					1.02949	-1.2443	1.1988	0.0297454	1.19242	0.569791	1.24144	0.843839		0.761762	0.935867	0.761762	0.949419	0.761762	0.963044	0.761762	0.977496	0.761762	0.993064
					1.03084	-1.24687	1.20038	0.0285663	1.19398	0.569265	1.24307	0.843644		0.762763	0.935786	0.762763	0.949354	0.762763	0.962997	0.762763	0.977467	0.762763	0.993055
					1.0322	-1.24945	1.20195	0.0273874	1.19555	0.568739	1.2447	0.843449		0.763764	0.935706	0.763764	0.94929	0.763764	0.962949	0.763764	0.977437	0.763764	0.993045
					1.03355	-1.25202	1.20353	0.0262087	1.19712	0.568214	1.24633	0.843255		0.764765	0.935625	0.764765	0.949225	0.764765	0.962901	0.764765	0.977407	0.764765	0.993036
					1.0349	-1.25459	1.2051	0.0250301	1.19868	0.567688	1.24796	0.84306		0.765766	0.935545	0.765766	0.949161	0.765766	0.962853	0.765766	0.977378	0.765766	0.993027
					1.03626	-1.25716	1.20668	0.0238516	1.20025	0.567163	1.24959	0.842865		0.766767	0.935465	0.766767	0.949096	0.766767	0.962805	0.766767	0.977348	0.766767	0.993017
					1.03761	-1.25973	1.20825	0.0226733	1.20182	0.566637	1.25122	0.84267		0.767768	0.935384	0.767768	0.949032	0.767768	0.962757	0.767768	0.977318	0.767768	0.993008
					1.03896	-1.2623	1.20983	0.0214951	1.20338	0.566112	1.25285	0.842476		0.768769	0.935304	0.768769	0.948967	0.768769	0.96271	0.768769	0.977289	0.768769	0.992999
					1.04031	-1.26487	1.21141	0.020317	1.20495	0.565587	1.25449	0.842281		0.76977	0.935224	0.76977	0.948903	0.76977	0.962662	0.76977	0.977259	0.76977	0.992989
					1.04167	-1.26743	1.21298	0.0191391	1.20652	0.565061	1.25612	0.842086		0.770771	0.935143	0.770771	0.948838	0.770771	0.962614	0.770771	0.977229	0.770771	0.99298
					1.04302	-1.27	1.21456	0.0179612	1.20809	0.564536	1.25775	0.841892		0.771772	0.935063	0.771772	0.948774	0.771772	0.962566	0.771772	0.9772	0.771772	0.992971
					1.04437	-1.27256	1.21613	0.0167836	1.20965	0.564011	1.25938	0.841697		0.772773	0.934983	0.772773	0.948709	0.772773	0.962518	0.772773	0.97717	0.772773	0.992961
					1.04573	-1.27513	1.21771	0.015606	1.21122	0.563487	1.26101	0.841503		0.773774	0.934902	0.773774	0.948645	0.773774	0.96247	0.773774	0.97714	0.773774	0.992952
					1.04708	-1.27769	1.21928	0.0144286	1.21279	0.562962	1.26264	0.841308		0.774775	0.934822	0.774775	0.948581	0.774775	0.962423	0.774775	0.977111	0.774775	0.992943
					1.04843	-1.28025	1.22086	0.0132512	1.21435	0.562437	1.26427	0.841114		0.775776	0.934742	0.775776	0.948516	0.775776	0.962375	0.775776	0.977081	0.775776	0.992933
					1.04978	-1.28281	1.22243	0.012074	1.21592	0.561912	1.26591	0.840919		0.776777	0.934662	0.776777	0.948452	0.776777	0.962327	0.776777	0.977051	0.776777	0.992924
					1.05114	-1.28537	1.22401	0.0108969	1.21749	0.561388	1.26754	0.840725		0.777778	0.934581	0.777778	0.948387	0.777778	0.962279	0.777778	0.977022	0.777778	0.992915
					1.05249	-1.28792	1.22558	0.0097199	1.21905	0.560863	1.26917	0.84053		0.778779	0.934501	0.778779	0.948323	0.778779	0.962231	0.778779	0.976992	0.778779	0.992905
					1.05384	-1.29048	1.22716	0.00854299	1.22062	0.560339	1.2708	0.840336		0.77978	0.934421	0.77978	0.948258	0.77978	0.962184	0.77978	0.976962	0.77978	0.992896
					1.05519	-1.29304	1.22873	0.00736616	1.22219	0.559815	1.27243	0.840142		0.780781	0.934341	0.780781	0.948194	0.780781	0.962136	0.780781	0.976933	0.780781	0.992886
					1.05655	-1.29559	1.23031	0.00618942	1.22375	0.559291	1.27406	0.839947		0.781782	0.93426	0.781782	0.94813	0.781782	0.962088	0.781782	0.976903	0.781782	0.992877
					1.0579	-1.29814	1.23188	0.00501274	1.22532	0.558767	1.27569	0.839753		0.782783	0.93418	0.782783	0.948065	0.782783	0.96204	0.782783	0.976873	0.782783	0.992868
					1.05925	-1.30069	1.23346	0.00383611	1.22689	0.558243	1.27732	0.839559		0.783784	0.9341	0.783784	0.948001	0.783784	0.961992	0.783784	0.976844	0.783784	0.992858
					1.06061	-1.30325	1.23503	0.00265951	1.22846	0.557719	1.27896	0.839364		0.784785	0.93402	0.784785	0.947936	0.784785	0.961945	0.784785	0.976814	0.784785	0.992849
					1.06196	-1.3058	1.23661	0.00148291	1.23002	0.557195	1.28059	0.83917		0.785786	0.93394	0.785786	0.947872	0.785786	0.961897	0.785786	0.976784	0.785786	0.99284
					1.06331	-1.30834	1.23819	0.000306209	1.23159	0.556671	1.28222	0.838976		0.786787	0.933859	0.786787	0.947808	0.786787	0.961849	0.786787	0.976755	0.786787	0.99283
					1.06466	-1.31089	1.23976	-0.000871036	1.23316	0.556147	1.28385	0.838782		0.787788	0.933779	0.787788	0.947743	0.787788	0.961801	0.787788	0.976725	0.787788	0.992821
					1.06602	-1.31344	1.24134	-0.00204856	1.23472	0.555624	1.28548	0.838588		0.788789	0.933699	0.788789	0.947679	0.788789	0.961753	0.788789	0.976695	0.788789	0.992812
					1.06737	-1.31598	1.24291	-0.00322613	1.23629	0.5551	1.28711	0.838393		0.78979	0.933619	0.78979	0.947614	0.78979	0.961706	0.78979	0.976666	0.78979	0.992802
					1.06872	-1.31853	1.24449	-0.00440368	1.23786	0.554577	1.28874	0.838199		0.790791	0.933539	0.790791	0.94755	0.790791	0.961658	0.790791	0.976636	0.790791	0.992793
					1.07008	-1.32107	1.24606	-0.00558119	1.23942	0.554054	1.29038	0.838005		0.791792	0.933459	0.791792	0.947486	0.791792	0.96161	0.791792	0.976606	0.791792	0.992784
					1.07143	-1.32361	1.24764	-0.00675865	1.24099	0.55353	1.29201	0.837811		0.792793	0.933379	0.792793	0.947421	0.792793	0.961562	0.792793	0.976577	0.792793	0.992774
					1.07278	-1.32615	1.24921	-0.00793603	1.24256	0.553007	1.29364	0.837617		0.793794	0.933298	0.793794	0.947357	0.793794	0.961514	0.793794	0.976547	0.793794	0.992765
					1.07413	-1.32869	1.25079	-0.00911333	1.24412	0.552484	1.29527	0.837423		0.794795	0.933218	0.794795	0.947293	0.794795	0.961467	0.794795	0.976517	0.794795	0.992756
					1.07549	-1.33123	1.25236	-0.0102905	1.24569	0.551961	1.2969	0.837229		0.795796	0.933138	0.795796	0.947228	0.795796	0.961419	0.795796	0.976488	0.795796	0.992746
					1.07684	-1.33377	1.25394	-0.0114676	1.24726	0.551438	1.29853	0.837035		0.796797	0.933058	0.796797	0.947164	0.796797	0.961371	0.796797	0.976458	0.796797	0.992737
					1.07819	-1.33631	1.25551	-0.0126446	1.24882	0.550915	1.30016	0.836841		0.797798	0.932978	0.797798	0.9471	0.797798	0.961323	0.797798	0.976428	0.797798	0.992727
					1.07955	-1.33884	1.25709	-0.0138215	1.25039	0.550393	1.30179	0.836647		0.798799	0.932898	0.798799	0.947035	0.798799	0.961276	0.798799	0.976399	0.798799	0.992718
					1.0809	-1.34138	1.25866	-0.0149983	1.25196	0.54987	1.30343	0.836453		0.7998	0.932818	0.7998	0.946971	0.7998	0.961228	0.7998	0.976369	0.7998	0.992709
					1.08225	-1.34391	1.26024	-0.016175	1.25353	0.549348	1.30506	0.83626		0.800801	0.932738	0.800801	0.946907	0.800801	0.96118	0.800801	0.976339	0.800801	0.992699
					1.0836	-1.34644	1.26181	-0.0173515	1.25509	0.548825	1.30669	0.836066		0.801802	0.932658	0.801802	0.946842	0.801802	0.961132	0.801802	0.97631	0.801802	0.99269
					1.08496	-1.34897	1.26339	-0.0185279	1.25666	0.548303	1.30832	0.835872		0.802803	0.932578	0.802803	0.946778	0.802803	0.961085	0.802803	0.97628	0.802803	0.992681
					1.08631	-1.3515	1.26497	-0.0197042	1.25823	0.547781	1.30995	0.835678		0.803804	0.932498	0.803804	0.946714	0.803804	0.961037	0.803804	0.97625	0.803804	0.992671
					1.08766	-1.35403	1.26654	-0.0208804	1.25979	0.547258	1.31158	0.835484		0.804805	0.932418	0.804805	0.946649	0.804805	0.960989	0.804805	0.976221	0.804805	0.992662
					1.08902	-1.35656	1.26812	-0.0220564	1.26136	0.546736	1.31321	0.835291		0.805806	0.932338	0.805806	0.946585	0.805806	0.960941	0.805806	0.976191	0.805806	0.992653
					1.09037	-1.35908	1.26969	-0.0232323	1.26293	0.546214	1.31485	0.835097		0.806807	0.932258	0.806807	0.946521	0.806807	0.960894	0.806807	0.976161	0.806807	0.992643
					1.09172	-1.36161	1.27127	-0.0244081	1.26449	0.545692	1.31648	0.834903		0.807808	0.932178	0.807808	0.946457	0.807808	0.960846	0.807808	0.976132	0.807808	0.992634
					1.09307	-1.36413	1.27284	-0.0255837	1.26606	0.54517	1.31811	0.834709		0.808809	0.932098	0.808809	0.946392	0.808809	0.960798	0.808809	0.976102	0.808809	0.992624
					1.09443	-1.36666	1.27442	-0.0267592	1.26763	0.544649	1.31974	0.834516		0.80981	0.932018	0.80981	0.946328	0.80981	0.96075	0.80981	0.976072	0.80981	0.992615
					1.09578	-1.36918	1.27599	-0.0279345	1.26919	0.544127	1.32137	0.834322		0.810811	0.931938	0.810811	0.946264	0.810811	0.960703	0.810811	0.976043	0.810811	0.992606
					1.09713	-1.3717	1.27757	-0.0291097	1.27076	0.543605	1.323	0.834129		0.811812	0.931858	0.811812	0.9462	0.811812	0.960655	0.811812	0.976013	0.811812	0.992596
					1.09848	-1.37422	1.27914	-0.0302848	1.27233	0.543084	1.32463	0.833935		0.812813	0.931778	0.812813	0.946135	0.812813	0.960607	0.812813	0.975983	0.812813	0.992587
					1.09984	-1.37674	1.28072	-0.0314597	1.2739	0.542562	1.32626	0.833741		0.813814	0.931698	0.813814	0.946071	0.813814	0.960559	0.813814	0.975954	0.813814	0.992578
					1.10119	-1.37926	1.28229	-0.0326345	1.27546	0.542041	1.3279	0.833548		0.814815	0.931619	0.814815	0.946007	0.814815	0.960512	0.814815	0.975924	0.814815	0.992568
					1.10254	-1.38177	1.28387	-0.0338091	1.27703	0.54152	1.32953	0.833354		0.815816	0.931539	0.815816	0.945943	0.815816	0.960464	0.815816	0.975894	0.815816	0.992559
					1.1039	-1.38429	1.28544	-0.0349835	1.2786	0.540999	1.33116	0.833161		0.816817	0.931459	0.816817	0.945878	0.816817	0.960416	0.816817	0.975865	0.816817	0.99255
					1.10525	-1.3868	1.28702	-0.0361579	1.28016	0.540478	1.33279	0.832968		0.817818	0.931379	0.817818	0.945814	0.817818	0.960368	0.817818	0.975835	0.817818	0.99254
					1.1066	-1.38931	1.28859	-0.037332	1.28173	0.539957	1.33442	0.832774		0.818819	0.931299	0.818819	0.94575	0.818819	0.960321	0.818819	0.975805	0.818819	0.992531
					1.10795	-1.39183	1.29017	-0.038506	1.2833	0.539436	1.33605	0.832581		0.81982	0.931219	0.81982	0.945686	0.81982	0.960273	0.81982	0.975776	0.81982	0.992521
					1.10931	-1.39434	1.29175	-0.0396799	1.28486	0.538915	1.33768	0.832387		0.820821	0.931139	0.820821	0.945621	0.820821	0.960225	0.820821	0.975746	0.820821	0.992512
					1.11066	-1.39685	1.29332	-0.0408536	1.28643	0.538394	1.33931	0.832194		0.821822	0.93106	0.821822	0.945557	0.821822	0.960178	0.821822	0.975716	0.821822	0.992503
					1.11201	-1.39936	1.2949	-0.0420271	1.288	0.537873	1.34095	0.832001		0.822823	0.93098	0.822823	0.945493	0.822823	0.96013	0.822823	0.975687	0.822823	0.992493
					1.11337	-1.40186	1.29647	-0.0432005	1.28956	0.537353	1.34258	0.831807		0.823824	0.9309	0.823824	0.945429	0.823824	0.960082	0.823824	0.975657	0.823824	0.992484
					1.11472	-1.40437	1.29805	-0.0443737	1.29113	0.536832	1.34421	0.831614		0.824825	0.93082	0.824825	0.945365	0.824825	0.960035	0.824825	0.975627	0.824825	0.992475
					1.11607	-1.40687	1.29962	-0.0455468	1.2927	0.536312	1.34584	0.831421		0.825826	0.93074	0.825826	0.9453	0.825826	0.959987	0.825826	0.975598	0.825826	0.992465
					1.11742	-1.40938	1.3012	-0.0467197	1.29427	0.535792	1.34747	0.831228		0.826827	0.930661	0.826827	0.945236	0.826827	0.959939	0.826827	0.975568	0.826827	0.992456
					1.11878	-1.41188	1.30277	-0.0478925	1.29583	0.535271	1.3491	0.831034		0.827828	0.930581	0.827828	0.945172	0.827828	0.959891	0.827828	0.975538	0.827828	0.992446
					1.12013	-1.41438	1.30435	-0.0490651	1.2974	0.534751	1.35073	0.830841		0.828829	0.930501	0.828829	0.945108	0.828829	0.959844	0.828829	0.975509	0.828829	0.992437
					1.12148	-1.41688	1.30592	-0.0502375	1.29897	0.534231	1.35237	0.830648		0.82983	0.930421	0.82983	0.945044	0.82983	0.959796	0.82983	0.975479	0.82983	0.992428
					1.12284	-1.41938	1.3075	-0.0514098	1.30053	0.533711	1.354	0.830455		0.830831	0.930342	0.830831	0.94498	0.830831	0.959748	0.830831	0.975449	0.830831	0.992418
					1.12419	-1.42188	1.30907	-0.0525819	1.3021	0.533191	1.35563	0.830262		0.831832	0.930262	0.831832	0.944915	0.831832	0.959701	0.831832	0.97542	0.831832	0.992409
					1.12554	-1.42438	1.31065	-0.0537538	1.30367	0.532672	1.35726	0.830069		0.832833	0.930182	0.832833	0.944851	0.832833	0.959653	0.832833	0.97539	0.832833	0.9924
					1.12689	-1.42688	1.31222	-0.0549256	1.30523	0.532152	1.35889	0.829876		0.833834	0.930102	0.833834	0.944787	0.833834	0.959605	0.833834	0.97536	0.833834	0.99239
					1.12825	-1.42937	1.3138	-0.0560972	1.3068	0.531632	1.36052	0.829683		0.834835	0.930023	0.834835	0.944723	0.834835	0.959558	0.834835	0.975331	0.834835	0.992381
					1.1296	-1.43187	1.31537	-0.0572686	1.30837	0.531113	1.36215	0.82949		0.835836	0.929943	0.835836	0.944659	0.835836	0.95951	0.835836	0.975301	0.835836	0.992371
					1.13095	-1.43436	1.31695	-0.0584399	1.30993	0.530593	1.36378	0.829297		0.836837	0.929863	0.836837	0.944595	0.836837	0.959462	0.836837	0.975271	0.836837	0.992362
					1.13231	-1.43685	1.31853	-0.059611	1.3115	0.530074	1.36542	0.829104		0.837838	0.929784	0.837838	0.944531	0.837838	0.959415	0.837838	0.975242	0.837838	0.992353
					1.13366	-1.43934	1.3201	-0.0607819	1.31307	0.529554	1.36705	0.828911		0.838839	0.929704	0.838839	0.944467	0.838839	0.959367	0.838839	0.975212	0.838839	0.992343
					1.13501	-1.44183	1.32168	-0.0619527	1.31463	0.529035	1.36868	0.828718		0.83984	0.929624	0.83984	0.944402	0.83984	0.959319	0.83984	0.975182	0.83984	0.992334
					1.13636	-1.44432	1.32325	-0.0631233	1.3162	0.528516	1.37031	0.828525		0.840841	0.929545	0.840841	0.944338	0.840841	0.959272	0.840841	0.975153	0.840841	0.992325
					1.13772	-1.44681	1.32483	-0.0642937	1.31777	0.527997	1.37194	0.828332		0.841842	0.929465	0.841842	0.944274	0.841842	0.959224	0.841842	0.975123	0.841842	0.992315
					1.13907	-1.44929	1.3264	-0.065464	1.31934	0.527478	1.37357	0.828139		0.842843	0.929385	0.842843	0.94421	0.842843	0.959176	0.842843	0.975093	0.842843	0.992306
					1.14042	-1.45178	1.32798	-0.0666341	1.3209	0.526959	1.3752	0.827947		0.843844	0.929306	0.843844	0.944146	0.843844	0.959129	0.843844	0.975064	0.843844	0.992296
					1.14177	-1.45426	1.32955	-0.067804	1.32247	0.52644	1.37684	0.827754		0.844845	0.929226	0.844845	0.944082	0.844845	0.959081	0.844845	0.975034	0.844845	0.992287
					1.14313	-1.45675	1.33113	-0.0689737	1.32404	0.525922	1.37847	0.827561		0.845846	0.929147	0.845846	0.944018	0.845846	0.959033	0.845846	0.975004	0.845846	0.992278
					1.14448	-1.45923	1.3327	-0.0701433	1.3256	0.525403	1.3801	0.827368		0.846847	0.929067	0.846847	0.943954	0.846847	0.958986	0.846847	0.974975	0.846847	0.992268
					1.14583	-1.46171	1.33428	-0.0713127	1.32717	0.524885	1.38173	0.827176		0.847848	0.928987	0.847848	0.94389	0.847848	0.958938	0.847848	0.974945	0.847848	0.992259
					1.14719	-1.46419	1.33585	-0.0724819	1.32874	0.524366	1.38336	0.826983		0.848849	0.928908	0.848849	0.943826	0.848849	0.95889	0.848849	0.974915	0.848849	0.992249
					1.14854	-1.46667	1.33743	-0.073651	1.3303	0.523848	1.38499	0.82679		0.84985	0.928828	0.84985	0.943762	0.84985	0.958843	0.84985	0.974886	0.84985	0.99224
					1.14989	-1.46914	1.339	-0.0748199	1.33187	0.523329	1.38662	0.826598		0.850851	0.928749	0.850851	0.943698	0.850851	0.958795	0.850851	0.974856	0.850851	0.992231
					1.15124	-1.47162	1.34058	-0.0759886	1.33344	0.522811	1.38825	0.826405		0.851852	0.928669	0.851852	0.943634	0.851852	0.958747	0.851852	0.974826	0.851852	0.992221
					1.1526	-1.47409	1.34216	-0.0771571	1.335	0.522293	1.38989	0.826212		0.852853	0.92859	0.852853	0.94357	0.852853	0.9587	0.852853	0.974797	0.852853	0.992212
					1.15395	-1.47657	1.34373	-0.0783255	1.33657	0.521775	1.39152	0.82602		0.853854	0.92851	0.853854	0.943506	0.853854	0.958652	0.853854	0.974767	0.853854	0.992202
					1.1553	-1.47904	1.34531	-0.0794936	1.33814	0.521257	1.39315	0.825827		0.854855	0.928431	0.854855	0.943442	0.854855	0.958605	0.854855	0.974737	0.854855	0.992193
					1.15666	-1.48151	1.34688	-0.0806616	1.33971	0.520739	1.39478	0.825635		0.855856	0.928351	0.855856	0.943378	0.855856	0.958557	0.855856	0.974708	0.855856	0.992184
					1.15801	-1.48398	1.34846	-0.0818294	1.34127	0.520221	1.39641	0.825442		0.856857	0.928272	0.856857	0.943314	0.856857	0.958509	0.856857	0.974678	0.856857	0.992174
					1.15936	-1.48645	1.35003	-0.0829971	1.34284	0.519704	1.39804	0.82525		0.857858	0.928192	0.857858	0.94325	0.857858	0.958462	0.857858	0.974648	0.857858	0.992165
					1.16071	-1.48892	1.35161	-0.0841645	1.34441	0.519186	1.39967	0.825057		0.858859	0.928113	0.858859	0.943186	0.858859	0.958414	0.858859	0.974619	0.858859	0.992156
					1.16207	-1.49139	1.35318	-0.0853318	1.34597	0.518668	1.40131	0.824865		0.85986	0.928033	0.85986	0.943122	0.85986	0.958366	0.85986	0.974589	0.85986	0.992146
					1.16342	-1.49386	1.35476	-0.0864989	1.34754	0.518151	1.40294	0.824673		0.860861	0.927954	0.860861	0.943058	0.860861	0.958319	0.860861	0.974559	0.860861	0.992137
					1.16477	-1.49632	1.35633	-0.0876659	1.34911	0.517634	1.40457	0.82448		0.861862	0.927874	0.861862	0.942994	0.861862	0.958271	0.861862	0.97453	0.861862	0.992127
					1.16613	-1.49878	1.35791	-0.0888326	1.35067	0.517116	1.4062	0.824288		0.862863	0.927795	0.862863	0.94293	0.862863	0.958224	0.862863	0.9745	0.862863	0.992118
					1.16748	-1.50125	1.35948	-0.0899992	1.35224	0.516599	1.40783	0.824096		0.863864	0.927716	0.863864	0.942866	0.863864	0.958176	0.863864	0.97447	0.863864	0.992109
					1.16883	-1.50371	1.36106	-0.0911656	1.35381	0.516082	1.40946	0.823903		0.864865	0.927636	0.864865	0.942802	0.864865	0.958128	0.864865	0.974441	0.864865	0.992099
					1.17018	-1.50617	1.36263	-0.0923318	1.35537	0.515565	1.41109	0.823711		0.865866	0.927557	0.865866	0.942738	0.865866	0.958081	0.865866	0.974411	0.865866	0.99209
					1.17154	-1.50863	1.36421	-0.0934978	1.35694	0.515048	1.41272	0.823519		0.866867	0.927477	0.866867	0.942674	0.866867	0.958033	0.866867	0.974381	0.866867	0.99208
					1.17289	-1.51109	1.36578	-0.0946636	1.35851	0.514531	1.41436	0.823327		0.867868	0.927398	0.867868	0.94261	0.867868	0.957986	0.867868	0.974352	0.867868	0.992071
					1.17424	-1.51354	1.36736	-0.0958293	1.36008	0.514014	1.41599	0.823134		0.868869	0.927319	0.868869	0.942546	0.868869	0.957938	0.868869	0.974322	0.868869	0.992062
					1.1756	-1.516	1.36894	-0.0969948	1.36164	0.513497	1.41762	0.822942		0.86987	0.927239	0.86987	0.942482	0.86987	0.95789	0.86987	0.974292	0.86987	0.992052
					1.17695	-1.51845	1.37051	-0.09816	1.36321	0.512981	1.41925	0.82275		0.870871	0.92716	0.870871	0.942418	0.870871	0.957843	0.870871	0.974263	0.870871	0.992043
					1.1783	-1.52091	1.37209	-0.0993252	1.36478	0.512464	1.42088	0.822558		0.871872	0.927081	0.871872	0.942354	0.871872	0.957795	0.871872	0.974233	0.871872	0.992033
					1.17965	-1.52336	1.37366	-0.10049	1.36634	0.511948	1.42251	0.822366		0.872873	0.927001	0.872873	0.94229	0.872873	0.957748	0.872873	0.974203	0.872873	0.992024
					1.18101	-1.52581	1.37524	-0.101655	1.36791	0.511431	1.42414	0.822174		0.873874	0.926922	0.873874	0.942226	0.873874	0.9577	0.873874	0.974174	0.873874	0.992015
					1.18236	-1.52826	1.37681	-0.102819	1.36948	0.510915	1.42577	0.821982		0.874875	0.926843	0.874875	0.942162	0.874875	0.957652	0.874875	0.974144	0.874875	0.992005
					1.18371	-1.53071	1.37839	-0.103984	1.37104	0.510399	1.42741	0.82179		0.875876	0.926763	0.875876	0.942099	0.875876	0.957605	0.875876	0.974114	0.875876	0.991996
					1.18506	-1.53316	1.37996	-0.105148	1.37261	0.509883	1.42904	0.821598		0.876877	0.926684	0.876877	0.942035	0.876877	0.957557	0.876877	0.974085	0.876877	0.991986
					1.18642	-1.53561	1.38154	-0.106312	1.37418	0.509367	1.43067	0.821406		0.877878	0.926605	0.877878	0.941971	0.877878	0.95751	0.877878	0.974055	0.877878	0.991977
					1.18777	-1.53805	1.38311	-0.107476	1.37574	0.508851	1.4323	0.821214		0.878879	0.926526	0.878879	0.941907	0.878879	0.957462	0.878879	0.974025	0.878879	0.991967
					1.18912	-1.5405	1.38469	-0.108639	1.37731	0.508335	1.43393	0.821022		0.87988	0.926446	0.87988	0.941843	0.87988	0.957415	0.87988	0.973996	0.87988	0.991958
					1.19048	-1.54294	1.38626	-0.109803	1.37888	0.507819	1.43556	0.82083		0.880881	0.926367	0.880881	0.941779	0.880881	0.957367	0.880881	0.973966	0.880881	0.991949
					1.19183	-1.54538	1.38784	-0.110966	1.38045	0.507303	1.43719	0.820638		0.881882	0.926288	0.881882	0.941715	0.881882	0.957319	0.881882	0.973936	0.881882	0.991939
					1.19318	-1.54783	1.38941	-0.112129	1.38201	0.506788	1.43883	0.820446		0.882883	0.926209	0.882883	0.941651	0.882883	0.957272	0.882883	0.973907	0.882883	0.99193
					1.19453	-1.55027	1.39099	-0.113292	1.38358	0.506272	1.44046	0.820255		0.883884	0.926129	0.883884	0.941588	0.883884	0.957224	0.883884	0.973877	0.883884	0.99192
					1.19589	-1.55271	1.39256	-0.114455	1.38515	0.505756	1.44209	0.820063		0.884885	0.92605	0.884885	0.941524	0.884885	0.957177	0.884885	0.973847	0.884885	0.991911
					1.19724	-1.55514	1.39414	-0.115617	1.38671	0.505241	1.44372	0.819871		0.885886	0.925971	0.885886	0.94146	0.885886	0.957129	0.885886	0.973818	0.885886	0.991902
					1.19859	-1.55758	1.39572	-0.116779	1.38828	0.504726	1.44535	0.819679		0.886887	0.925892	0.886887	0.941396	0.886887	0.957082	0.886887	0.973788	0.886887	0.991892
					1.19995	-1.56002	1.39729	-0.117942	1.38985	0.50421	1.44698	0.819487		0.887888	0.925812	0.887888	0.941332	0.887888	0.957034	0.887888	0.973758	0.887888	0.991883
					1.2013	-1.56245	1.39887	-0.119104	1.39141	0.503695	1.44861	0.819296		0.888889	0.925733	0.888889	0.941268	0.888889	0.956987	0.888889	0.973729	0.888889	0.991873
					1.20265	-1.56488	1.40044	-0.120265	1.39298	0.50318	1.45024	0.819104		0.88989	0.925654	0.88989	0.941205	0.88989	0.956939	0.88989	0.973699	0.88989	0.991864
					1.204	-1.56732	1.40202	-0.121427	1.39455	0.502665	1.45188	0.818912		0.890891	0.925575	0.890891	0.941141	0.890891	0.956892	0.890891	0.973669	0.890891	0.991855
					1.20536	-1.56975	1.40359	-0.122588	1.39611	0.50215	1.45351	0.818721		0.891892	0.925496	0.891892	0.941077	0.891892	0.956844	0.891892	0.97364	0.891892	0.991845
					1.20671	-1.57218	1.40517	-0.123749	1.39768	0.501635	1.45514	0.818529		0.892893	0.925417	0.892893	0.941013	0.892893	0.956796	0.892893	0.97361	0.892893	0.991836
					1.20806	-1.57461	1.40674	-0.12491	1.39925	0.501121	1.45677	0.818338		0.893894	0.925338	0.893894	0.940949	0.893894	0.956749	0.893894	0.97358	0.893894	0.991826
					1.20942	-1.57704	1.40832	-0.126071	1.40081	0.500606	1.4584	0.818146		0.894895	0.925258	0.894895	0.940886	0.894895	0.956701	0.894895	0.973551	0.894895	0.991817
					1.21077	-1.57946	1.40989	-0.127232	1.40238	0.500091	1.46003	0.817954		0.895896	0.925179	0.895896	0.940822	0.895896	0.956654	0.895896	0.973521	0.895896	0.991807
					1.21212	-1.58189	1.41147	-0.128392	1.40395	0.499577	1.46166	0.817763		0.896897	0.9251	0.896897	0.940758	0.896897	0.956606	0.896897	0.973491	0.896897	0.991798
					1.21347	-1.58431	1.41304	-0.129552	1.40552	0.499062	1.4633	0.817571		0.897898	0.925021	0.897898	0.940694	0.897898	0.956559	0.897898	0.973462	0.897898	0.991789
					1.21483	-1.58674	1.41462	-0.130712	1.40708	0.498548	1.46493	0.81738		0.898899	0.924942	0.898899	0.940631	0.898899	0.956511	0.898899	0.973432	0.898899	0.991779
					1.21618	-1.58916	1.41619	-0.131872	1.40865	0.498034	1.46656	0.817189		0.8999	0.924863	0.8999	0.940567	0.8999	0.956464	0.8999	0.973402	0.8999	0.99177
					1.21753	-1.59158	1.41777	-0.133032	1.41022	0.49752	1.46819	0.816997		0.900901	0.924784	0.900901	0.940503	0.900901	0.956416	0.900901	0.973373	0.900901	0.99176
					1.21889	-1.594	1.41934	-0.134191	1.41178	0.497006	1.46982	0.816806		0.901902	0.924705	0.901902	0.940439	0.901902	0.956369	0.901902	0.973343	0.901902	0.991751
					1.22024	-1.59642	1.42092	-0.13535	1.41335	0.496492	1.47145	0.816614		0.902903	0.924626	0.902903	0.940376	0.902903	0.956321	0.902903	0.973313	0.902903	0.991742
					1.22159	-1.59884	1.4225	-0.13651	1.41492	0.495978	1.47308	0.816423		0.903904	0.924547	0.903904	0.940312	0.903904	0.956274	0.903904	0.973284	0.903904	0.991732
					1.22294	-1.60125	1.42407	-0.137668	1.41648	0.495464	1.47471	0.816232		0.904905	0.924468	0.904905	0.940248	0.904905	0.956226	0.904905	0.973254	0.904905	0.991723
					1.2243	-1.60367	1.42565	-0.138827	1.41805	0.49495	1.47635	0.81604		0.905906	0.924389	0.905906	0.940185	0.905906	0.956179	0.905906	0.973224	0.905906	0.991713
					1.22565	-1.60608	1.42722	-0.139986	1.41962	0.494436	1.47798	0.815849		0.906907	0.92431	0.906907	0.940121	0.906907	0.956131	0.906907	0.973195	0.906907	0.991704
					1.227	-1.6085	1.4288	-0.141144	1.42118	0.493923	1.47961	0.815658		0.907908	0.924231	0.907908	0.940057	0.907908	0.956084	0.907908	0.973165	0.907908	0.991694
					1.22835	-1.61091	1.43037	-0.142302	1.42275	0.493409	1.48124	0.815467		0.908909	0.924152	0.908909	0.939993	0.908909	0.956036	0.908909	0.973135	0.908909	0.991685
					1.22971	-1.61332	1.43195	-0.14346	1.42432	0.492896	1.48287	0.815276		0.90991	0.924073	0.90991	0.93993	0.90991	0.955989	0.90991	0.973106	0.90991	0.991676
					1.23106	-1.61573	1.43352	-0.144617	1.42589	0.492382	1.4845	0.815084		0.910911	0.923994	0.910911	0.939866	0.910911	0.955941	0.910911	0.973076	0.910911	0.991666
					1.23241	-1.61814	1.4351	-0.145775	1.42745	0.491869	1.48613	0.814893		0.911912	0.923915	0.911912	0.939802	0.911912	0.955894	0.911912	0.973046	0.911912	0.991657
					1.23377	-1.62055	1.43667	-0.146932	1.42902	0.491356	1.48777	0.814702		0.912913	0.923836	0.912913	0.939739	0.912913	0.955846	0.912913	0.973017	0.912913	0.991647
					1.23512	-1.62295	1.43825	-0.148089	1.43059	0.490842	1.4894	0.814511		0.913914	0.923757	0.913914	0.939675	0.913914	0.955799	0.913914	0.972987	0.913914	0.991638
					1.23647	-1.62536	1.43982	-0.149246	1.43215	0.490329	1.49103	0.81432		0.914915	0.923678	0.914915	0.939611	0.914915	0.955751	0.914915	0.972957	0.914915	0.991628
					1.23782	-1.62776	1.4414	-0.150403	1.43372	0.489816	1.49266	0.814129		0.915916	0.923599	0.915916	0.939548	0.915916	0.955704	0.915916	0.972928	0.915916	0.991619
					1.23918	-1.63017	1.44297	-0.151559	1.43529	0.489304	1.49429	0.813938		0.916917	0.92352	0.916917	0.939484	0.916917	0.955656	0.916917	0.972898	0.916917	0.99161
					1.24053	-1.63257	1.44455	-0.152716	1.43685	0.488791	1.49592	0.813747		0.917918	0.923441	0.917918	0.93942	0.917918	0.955609	0.917918	0.972868	0.917918	0.9916
					1.24188	-1.63497	1.44612	-0.153872	1.43842	0.488278	1.49755	0.813556		0.918919	0.923363	0.918919	0.939357	0.918919	0.955561	0.918919	0.972839	0.918919	0.991591
					1.24324	-1.63737	1.4477	-0.155028	1.43999	0.487765	1.49918	0.813365		0.91992	0.923284	0.91992	0.939293	0.91992	0.955514	0.91992	0.972809	0.91992	0.991581
					1.24459	-1.63977	1.44928	-0.156183	1.44155	0.487253	1.50082	0.813174		0.920921	0.923205	0.920921	0.939229	0.920921	0.955466	0.920921	0.972779	0.920921	0.991572
					1.24594	-1.64217	1.45085	-0.157339	1.44312	0.48674	1.50245	0.812983		0.921922	0.923126	0.921922	0.939166	0.921922	0.955419	0.921922	0.97275	0.921922	0.991562
					1.24729	-1.64456	1.45243	-0.158494	1.44469	0.486228	1.50408	0.812792		0.922923	0.923047	0.922923	0.939102	0.922923	0.955372	0.922923	0.97272	0.922923	0.991553
					1.24865	-1.64696	1.454	-0.159649	1.44626	0.485715	1.50571	0.812601		0.923924	0.922968	0.923924	0.939039	0.923924	0.955324	0.923924	0.97269	0.923924	0.991544
					1.25	-1.64935	1.45558	-0.160804	1.44782	0.485203	1.50734	0.81241		0.924925	0.922889	0.924925	0.938975	0.924925	0.955277	0.924925	0.972661	0.924925	0.991534
					1.25135	-1.65174	1.45715	-0.161959	1.44939	0.484691	1.50897	0.81222		0.925926	0.922811	0.925926	0.938911	0.925926	0.955229	0.925926	0.972631	0.925926	0.991525
					1.25271	-1.65414	1.45873	-0.163113	1.45096	0.484179	1.5106	0.812029		0.926927	0.922732	0.926927	0.938848	0.926927	0.955182	0.926927	0.972601	0.926927	0.991515
					1.25406	-1.65653	1.4603	-0.164268	1.45252	0.483667	1.51223	0.811838		0.927928	0.922653	0.927928	0.938784	0.927928	0.955134	0.927928	0.972572	0.927928	0.991506
					1.25541	-1.65892	1.46188	-0.165422	1.45409	0.483155	1.51387	0.811647		0.928929	0.922574	0.928929	0.938721	0.928929	0.955087	0.928929	0.972542	0.928929	0.991496
					1.25676	-1.66131	1.46345	-0.166576	1.45566	0.482643	1.5155	0.811457		0.92993	0.922495	0.92993	0.938657	0.92993	0.955039	0.92993	0.972512	0.92993	0.991487
					1.25812	-1.66369	1.46503	-0.167729	1.45722	0.482131	1.51713	0.811266		0.930931	0.922417	0.930931	0.938594	0.930931	0.954992	0.930931	0.972483	0.930931	0.991478
					1.25947	-1.66608	1.4666	-0.168883	1.45879	0.481619	1.51876	0.811075		0.931932	0.922338	0.931932	0.93853	0.931932	0.954945	0.931932	0.972453	0.931932	0.991468
					1.26082	-1.66846	1.46818	-0.170036	1.46036	0.481108	1.52039	0.810885		0.932933	0.922259	0.932933	0.938466	0.932933	0.954897	0.932933	0.972424	0.932933	0.991459
					1.26218	-1.67085	1.46975	-0.171189	1.46192	0.480596	1.52202	0.810694		0.933934	0.92218	0.933934	0.938403	0.933934	0.95485	0.933934	0.972394	0.933934	0.991449
					1.26353	-1.67323	1.47133	-0.172342	1.46349	0.480085	1.52365	0.810503		0.934935	0.922102	0.934935	0.938339	0.934935	0.954802	0.934935	0.972364	0.934935	0.99144
					1.26488	-1.67561	1.4729	-0.173495	1.46506	0.479573	1.52529	0.810313		0.935936	0.922023	0.935936	0.938276	0.935936	0.954755	0.935936	0.972335	0.935936	0.99143
					1.26623	-1.67799	1.47448	-0.174647	1.46662	0.479062	1.52692	0.810122		0.936937	0.921944	0.936937	0.938212	0.936937	0.954707	0.936937	0.972305	0.936937	0.991421
					1.26759	-1.68037	1.47606	-0.1758	1.46819	0.478551	1.52855	0.809932		0.937938	0.921866	0.937938	0.938149	0.937938	0.95466	0.937938	0.972275	0.937938	0.991411
					1.26894	-1.68275	1.47763	-0.176952	1.46976	0.47804	1.53018	0.809741		0.938939	0.921787	0.938939	0.938085	0.938939	0.954613	0.938939	0.972246	0.938939	0.991402
					1.27029	-1.68513	1.47921	-0.178104	1.47133	0.477529	1.53181	0.809551		0.93994	0.921708	0.93994	0.938022	0.93994	0.954565	0.93994	0.972216	0.93994	0.991393
					1.27165	-1.68751	1.48078	-0.179255	1.47289	0.477018	1.53344	0.80936		0.940941	0.92163	0.940941	0.937958	0.940941	0.954518	0.940941	0.972186	0.940941	0.991383
					1.273	-1.68988	1.48236	-0.180407	1.47446	0.476507	1.53507	0.80917		0.941942	0.921551	0.941942	0.937895	0.941942	0.95447	0.941942	0.972157	0.941942	0.991374
					1.27435	-1.69225	1.48393	-0.181558	1.47603	0.475996	1.5367	0.80898		0.942943	0.921472	0.942943	0.937831	0.942943	0.954423	0.942943	0.972127	0.942943	0.991364
					1.2757	-1.69463	1.48551	-0.182709	1.47759	0.475485	1.53834	0.808789		0.943944	0.921394	0.943944	0.937768	0.943944	0.954375	0.943944	0.972097	0.943944	0.991355
					1.27706	-1.697	1.48708	-0.18386	1.47916	0.474974	1.53997	0.808599		0.944945	0.921315	0.944945	0.937704	0.944945	0.954328	0.944945	0.972068	0.944945	0.991345
					1.27841	-1.69937	1.48866	-0.185011	1.48073	0.474464	1.5416	0.808408		0.945946	0.921236	0.945946	0.937641	0.945946	0.954281	0.945946	0.972038	0.945946	0.991336
					1.27976	-1.70174	1.49023	-0.186161	1.48229	0.473953	1.54323	0.808218		0.946947	0.921158	0.946947	0.937577	0.946947	0.954233	0.946947	0.972008	0.946947	0.991326
					1.28111	-1.70411	1.49181	-0.187311	1.48386	0.473443	1.54486	0.808028		0.947948	0.921079	0.947948	0.937514	0.947948	0.954186	0.947948	0.971979	0.947948	0.991317
					1.28247	-1.70647	1.49338	-0.188461	1.48543	0.472932	1.54649	0.807838		0.948949	0.921	0.948949	0.93745	0.948949	0.954139	0.948949	0.971949	0.948949	0.991308
					1.28382	-1.70884	1.49496	-0.189611	1.48699	0.472422	1.54812	0.807647		0.94995	0.920922	0.94995	0.937387	0.94995	0.954091	0.94995	0.971919	0.94995	0.991298
					1.28517	-1.71121	1.49653	-0.190761	1.48856	0.471912	1.54976	0.807457		0.950951	0.920843	0.950951	0.937323	0.950951	0.954044	0.950951	0.97189	0.950951	0.991289
					1.28653	-1.71357	1.49811	-0.19191	1.49013	0.471402	1.55139	0.807267		0.951952	0.920765	0.951952	0.93726	0.951952	0.953996	0.951952	0.97186	0.951952	0.991279
					1.28788	-1.71593	1.49968	-0.193059	1.4917	0.470892	1.55302	0.807077		0.952953	0.920686	0.952953	0.937197	0.952953	0.953949	0.952953	0.97183	0.952953	0.99127
					1.28923	-1.71829	1.50126	-0.194208	1.49326	0.470382	1.55465	0.806887		0.953954	0.920608	0.953954	0.937133	0.953954	0.953902	0.953954	0.971801	0.953954	0.99126
					1.29058	-1.72065	1.50284	-0.195357	1.49483	0.469872	1.55628	0.806697		0.954955	0.920529	0.954955	0.93707	0.954955	0.953854	0.954955	0.971771	0.954955	0.991251
					1.29194	-1.72301	1.50441	-0.196506	1.4964	0.469362	1.55791	0.806506		0.955956	0.920451	0.955956	0.937006	0.955956	0.953807	0.955956	0.971741	0.955956	0.991241
					1.29329	-1.72537	1.50599	-0.197654	1.49796	0.468852	1.55954	0.806316		0.956957	0.920372	0.956957	0.936943	0.956957	0.953759	0.956957	0.971712	0.956957	0.991232
					1.29464	-1.72773	1.50756	-0.198802	1.49953	0.468343	1.56117	0.806126		0.957958	0.920294	0.957958	0.936879	0.957958	0.953712	0.957958	0.971682	0.957958	0.991223
					1.296	-1.73008	1.50914	-0.19995	1.5011	0.467833	1.56281	0.805936		0.958959	0.920215	0.958959	0.936816	0.958959	0.953665	0.958959	0.971652	0.958959	0.991213
					1.29735	-1.73244	1.51071	-0.201098	1.50266	0.467323	1.56444	0.805746		0.95996	0.920137	0.95996	0.936753	0.95996	0.953617	0.95996	0.971623	0.95996	0.991204
					1.2987	-1.73479	1.51229	-0.202246	1.50423	0.466814	1.56607	0.805556		0.960961	0.920058	0.960961	0.936689	0.960961	0.95357	0.960961	0.971593	0.960961	0.991194
					1.30005	-1.73714	1.51386	-0.203393	1.5058	0.466305	1.5677	0.805366		0.961962	0.91998	0.961962	0.936626	0.961962	0.953523	0.961962	0.971563	0.961962	0.991185
					1.30141	-1.7395	1.51544	-0.20454	1.50736	0.465795	1.56933	0.805176		0.962963	0.919901	0.962963	0.936563	0.962963	0.953475	0.962963	0.971534	0.962963	0.991175
					1.30276	-1.74185	1.51701	-0.205687	1.50893	0.465286	1.57096	0.804987		0.963964	0.919823	0.963964	0.936499	0.963964	0.953428	0.963964	0.971504	0.963964	0.991166
					1.30411	-1.7442	1.51859	-0.206834	1.5105	0.464777	1.57259	0.804797		0.964965	0.919744	0.964965	0.936436	0.964965	0.953381	0.964965	0.971474	0.964965	0.991156
					1.30547	-1.74654	1.52016	-0.20798	1.51207	0.464268	1.57423	0.804607		0.965966	0.919666	0.965966	0.936372	0.965966	0.953333	0.965966	0.971445	0.965966	0.991147
[truncated: 35 more rows]

## Sheet: SuppFig5_Basset_kernel
Measurement data digitized from Mei et al.		Measurement data digitized from Mei et al.		Measurement data digitized from Mei et al.		Measurement data digitized from Mei et al.
[truncated: 37 more rows]

[truncated: 3 more sheets: SuppFig6_forces, SuppFig7_coefficients, SuppFig8_uncertainty]
